# Supplementary material for: Viral Diversity in Benthic Abyssal Ecosystems: Ecological and Methodological Considerations
Source: Viruses. 2023 Nov 21;15(12):2282. doi: 10.3390/v15122282 (PMC10747316; doi:10.3390/v15122282)
Supplement: Supplementary file 1 [file viruses-15-02282-s001.zip]

Archive with 6 entries (6 files):
- Figure S1.tif
- Figure S2.tiff
- Figure S3new.tif
- Figure S4new.tiff
- Table S1.xlsx
- Table S2.xlsx
