# Supplementary material for: Viral Diversity in Benthic Abyssal Ecosystems: Ecological and Methodological Considerations
Source: Viruses. 2023 Nov 21;15(12):2282. doi: 10.3390/v15122282 (PMC10747316; doi:10.3390/v15122282)
Supplement: Supplementary file 1 [file viruses-15-02282-s001.zip › Table S1.xlsx]

## Sheet: Count_with_size_taxo
vOTU ID	Contig size (bp)	Abundance (CPM)				Taxonomic classification
		39NA	57NA	57A	39A	Baltimore	Family	Genus
vOTU_10	73709	53.6749	182.469	0.654022	0.369166	dsDNA	Siphoviridae	NA
vOTU_100	46112	20.7912	172.018	0.891855	0.112831	dsDNA	Podoviridae	P22virus
vOTU_10002	4892	4.65383	2.15331	2.95424	7.75612	ssDNA	Microviridae	Chlamydiamicrovirus
vOTU_10003	4892	7.2393	6.45994	0.509047	1.67129	ssDNA	Microviridae	Kelleziovirus
vOTU_10004	4892	17.3226	17.2265	0.626745	1.28589	ssDNA	Microviridae	Chlamydiamicrovirus
vOTU_10009	4891	9.82677	25.7254	4.53233	5.84145	ssDNA	Microviridae	Chlamydiamicrovirus
vOTU_10010	4891	0.775798	0	1.2096	1.10083	ssDNA	Microviridae	Chlamydiamicrovirus
vOTU_10016	4890	0	37.2197	2.9319	0.0519016	ssDNA	Microviridae	Chlamydiamicrovirus
vOTU_10019	4889	11.6417	4.54867	0.953944	1.524	ssDNA	Microviridae	Chlamydiamicrovirus
vOTU_1002	18809	267.702	1.15122	0.0244896	3.74348	dsDNA	Siphoviridae	NA
vOTU_10020	4889	36.4774	12.6884	2.09338	7.94999	ssDNA	Microviridae	Chlamydiamicrovirus
vOTU_10022	4889	2.06964	1.67583	0.0942167	2.7291	ssDNA	Microviridae	Chlamydiamicrovirus
vOTU_10023	4888	0	1.91562	0.630203	0.27445	ssDNA	Microviridae	Chlamydiamicrovirus
vOTU_10027	4888	86.9427	1.07754	0.429952	15.5138	ssDNA	Microviridae	Chlamydiamicrovirus
vOTU_10028	4887	2.07049	5.98755	2.93959	0.122415	ssDNA	Microviridae	Chlamydiamicrovirus
vOTU_10032	4887	43.9978	8.50232	0.76877	4.97078	ssDNA	Microviridae	Chlamydiamicrovirus
vOTU_10033	4887	0	0.479004	1.14874	1.89557	ssDNA	Microviridae	Chlamydiamicrovirus
vOTU_10035	4886	19.6737	11.0193	1.23441	1.12793	ssDNA	Microviridae	Chlamydiamicrovirus
vOTU_10036	4886	88.2726	65.8765	26.7681	21.9761	ssDNA	Microviridae	Chlamydiamicrovirus
vOTU_10037	4886	2.07091	0	0.035353	1.39507	ssDNA	Microviridae	Chlamydiamicrovirus
vOTU_1004	18759	181.438	19.9972	0.107428	1.7511	dsDNA	Siphoviridae	T4virus
vOTU_10040	4885	17.0885	17.2512	33.1855	53.0681	ssDNA	Microviridae	Chlamydiamicrovirus
vOTU_10041	4885	6.73184	20.7254	1.47924	0.987141	ssDNA	Microviridae	Chlamydiamicrovirus
vOTU_10042	4885	3.107	7.4276	1.14921	0.890653	ssDNA	Microviridae	Chlamydiamicrovirus
vOTU_10043	4885	41.6856	6.2296	18.1928	122.391	ssDNA	Microviridae	Chlamydiamicrovirus
vOTU_10046	4885	52.3012	24.559	1.57058	9.00302	ssDNA	Microviridae	Chlamydiamicrovirus
vOTU_10047	4885	0	0.4792	0.848645	3.21748	ssDNA	Microviridae	Chlamydiamicrovirus
vOTU_10048	4885	2.84809	7.4276	3.17947	1.33969	ssDNA	Microviridae	Chlamydiamicrovirus
vOTU_10050	4884	4.66146	21.5684	16.2307	2.99543	ssDNA	Microviridae	Chlamydiamicrovirus
vOTU_10051	4884	7.25116	16.1763	36.1396	6.80376	ssDNA	Microviridae	Chlamydiamicrovirus
vOTU_10053	4884	0	43.2566	1.65932	0.0445418	ssDNA	Microviridae	Chlamydiamicrovirus
vOTU_10054	4884	16.5741	16.2961	1.06987	2.08975	ssDNA	Microviridae	Chlamydiamicrovirus
vOTU_10055	4884	22.2714	1.67754	0.309465	6.31751	ssDNA	Microviridae	Chlamydiamicrovirus
vOTU_10058	4883	0	4.55426	10.1791	0.0148503	ssDNA	Microviridae	Chlamydiamicrovirus
vOTU_10059	4883	0	3.11608	1.52111	0.37497	ssDNA	Microviridae	Chlamydiamicrovirus
vOTU_10062	4883	4.14437	3.35577	0.790035	7.83353	ssDNA	Microviridae	Chlamydiamicrovirus
vOTU_10064	4883	0.518046	4.67411	8.56657	3.2485	NA	NA	NA
vOTU_10066	4882	226.951	190.959	96.4806	169.228	NA	NA	NA
vOTU_10068	4882	8.80858	0.719242	0.0678154	2.58819	ssDNA	Microviridae	Chlamydiamicrovirus
vOTU_10069	4881	13.4747	72.7782	31.0894	4.40863	ssDNA	Microviridae	Chlamydiamicrovirus
vOTU_10071	4881	466.173	0	0.996795	176.427	ssDNA	Microviridae	Chlamydiamicrovirus
vOTU_10072	4881	0	48.1991	3.07296	0.0185705	ssDNA	Microviridae	Chlamydiamicrovirus
vOTU_10073	4881	23.5807	4.19644	0.32735	1.50792	ssDNA	Microviridae	Chlamydiamicrovirus
vOTU_10075	4881	2.07303	0	0.32735	1.03995	ssDNA	Microviridae	Chlamydiamicrovirus
vOTU_10076	4880	8.03465	47.8492	2.61344	0.475502	ssDNA	Microviridae	Chlamydiamicrovirus
vOTU_10079	4880	28.51	0	0.289071	4.08634	ssDNA	Microviridae	Chlamydiamicrovirus
vOTU_10080	4880	0	0	0.0619438	3.67771	ssDNA	Microviridae	Chlamydiamicrovirus
vOTU_10081	4880	0	0.479691	1.00585	1.31506	NA	NA	NA
vOTU_10086	4879	6.74012	4.19816	18.6194	26.3177	ssDNA	Microviridae	Chlamydiamicrovirus
vOTU_10089	4878	10.8901	0	0.439686	25.6133	ssDNA	Microviridae	Chlamydiamicrovirus
vOTU_10093	4877	6.74288	72.8379	25.3358	5.23002	NA	NA	NA
vOTU_10096	4877	15.3012	27.7192	5.844	4.75051	ssDNA	Microviridae	Chlamydiamicrovirus
vOTU_10097	4877	18.4132	8.15976	4.79621	11.4376	ssDNA	Microviridae	Chlamydiamicrovirus
vOTU_101	45912	706.896	3.33961	0.0667808	9.25457	dsDNA	Myoviridae	NA
vOTU_10100	4876	1.55637	89.8958	7.80836	0.330894	ssDNA	Microviridae	Chlamydiamicrovirus
vOTU_10103	4876	0	1.44025	0.971248	0	ssDNA	Microviridae	Chlamydiamicrovirus
vOTU_10104	4876	50.3226	12.8423	7.5102	9.71489	ssDNA	Microviridae	Chlamydiamicrovirus
vOTU_10106	4876	0	1.20021	4.25991	4.0897	ssDNA	Microviridae	Chlamydiamicrovirus
vOTU_10109	4875	0	6.24238	2.86415	0.0706547	ssDNA	Microviridae	Chlamydiamicrovirus
vOTU_10111	4875	4.67006	0	0.0354327	3.027	ssDNA	Microviridae	Chlamydiamicrovirus
vOTU_10116	4874	0	9.60563	14.7135	8.59932	ssDNA	Microviridae	Chlamydiamicrovirus
vOTU_10117	4874	0	2.28134	8.55581	0.119022	ssDNA	Microviridae	Chlamydiamicrovirus
vOTU_10118	4874	11.6776	1.44084	1.58003	7.05576	ssDNA	Microviridae	L5virus
vOTU_10119	4874	0	6.12359	7.44535	2.96811	ssDNA	Microviridae	Chlamydiamicrovirus
vOTU_10121	4873	4.67198	45.6361	35.8047	8.37788	ssDNA	Microviridae	Chlamydiamicrovirus
vOTU_10122	4873	0	25.9405	1.54196	0.505946	ssDNA	Microviridae	Chlamydiamicrovirus
vOTU_10126	4872	8.04784	16.4564	40.7816	21.0681	ssDNA	Microviridae	Chlamydiamicrovirus
vOTU_10128	4872	0	0	1.16114	0.353491	ssDNA	Microviridae	Chlamydiamicrovirus
vOTU_10130	4872	48.0274	0.720718	0.277727	13.8903	ssDNA	Microviridae	Chlamydiamicrovirus
vOTU_10134	4871	0	14.4173	3.43093	0	ssDNA	Microviridae	Chlamydiamicrovirus
vOTU_10135	4871	0	16.5799	1.22639	0.0744344	ssDNA	Microviridae	Chlamydiamicrovirus
vOTU_10136	4871	38.4298	0.120144	0.0738788	6.31204	ssDNA	Microviridae	Chlamydiamicrovirus
vOTU_10138	4871	0	2.76332	0.747654	1.87947	ssDNA	Microviridae	Chlamydiamicrovirus
vOTU_10139	4871	2.59661	0	1.38006	5.01688	ssDNA	Microviridae	Chlamydiamicrovirus
vOTU_1014	18662	185.092	13.0454	0.0462798	1.54746	dsDNA	Siphoviridae	NA
vOTU_10148	4870	6.23314	0	0.768497	5.50183	ssDNA	Microviridae	Chlamydiamicrovirus
vOTU_10151	4869	2.85744	2.76445	0.183295	1.81322	dsDNA	NA	Betapapillomavirus
vOTU_10153	4869	5.19535	7.5722	0.869172	0.390941	ssDNA	Microviridae	Roseolovirus
vOTU_10154	4869	0	3.726	1.53731	0.312753	ssDNA	Microviridae	Chlamydiamicrovirus
vOTU_10159	4868	9.35356	6.01092	0.286826	2.04076	ssDNA	Microviridae	Chlamydiamicrovirus
vOTU_10160	4868	0	0.480873	1.9723	2.186	ssDNA	Microviridae	Chlamydiamicrovirus
vOTU_10161	4868	13.7705	10.459	1.29811	1.1321	ssDNA	Microviridae	Chlamydiamicrovirus
vOTU_10162	4868	2.85803	15.1475	7.46636	5.62326	ssDNA	Microviridae	Chlamydiamicrovirus
vOTU_10164	4867	95.8937	115.313	5.32956	6.30233	ssDNA	Microviridae	Chlamydiamicrovirus
vOTU_10166	4867	0	16.1126	1.10614	0.450698	ssDNA	Microviridae	Chlamydiamicrovirus
vOTU_10167	4867	15.0727	15.2709	1.01445	0.547543	ssDNA	Microviridae	Chlamydiamicrovirus
vOTU_10168	4866	29.3718	18.882	69.8695	74.8499	NA	NA	NA
vOTU_10171	4866	0	6.73499	18.2195	4.00869	NA	NA	NA
vOTU_10172	4866	0	2.16482	0.804627	1.51257	ssDNA	Microviridae	Chlamydiamicrovirus
vOTU_10175	4864	3.64049	18.6492	2.23731	0.33171	ssDNA	Microviridae	Chlamydiamicrovirus
vOTU_10176	4864	0	0	2.74929	0.387616	ssDNA	Microviridae	Chlamydiamicrovirus
vOTU_10177	4864	2.08028	18.1679	7.35412	0.529245	ssDNA	Microviridae	Chlamydiamicrovirus
vOTU_10179	4864	24.9633	1.92508	0.506058	3.60408	ssDNA	Microviridae	Chlamydiamicrovirus
vOTU_10182	4863	0	6.97983	13.7285	0.350417	ssDNA	Microviridae	Chlamydiamicrovirus
vOTU_10183	4863	2.08071	6.85949	2.00097	1.219	ssDNA	Microviridae	Chlamydiamicrovirus
vOTU_10187	4862	0	19.9809	17.5713	0.00372861	ssDNA	Microviridae	Chlamydiamicrovirus
vOTU_10190	4862	0	0.7222	0.559558	2.53173	ssDNA	Microviridae	Chlamydiamicrovirus
vOTU_10192	4861	0	14.5674	5.63226	0.0708582	ssDNA	Microviridae	Wphvirus
vOTU_10194	4861	0	0	1.93368	0.0745876	ssDNA	Microviridae	Chlamydiamicrovirus
vOTU_10195	4861	0	46.3507	44.6524	0.208845	ssDNA	Microviridae	Chlamydiamicrovirus
vOTU_10198	4861	41.8914	3.61174	1.69679	11.3112	ssDNA	Microviridae	Chlamydiamicrovirus
vOTU_102	45779	4.00614	704.84	4.83759	0.03168	dsDNA	Myoviridae	NA
vOTU_10200	4860	68.9659	130.29	121.222	43.8404	ssDNA	Microviridae	Chlamydiamicrovirus
vOTU_10204	4860	0	0	0.245833	1.16008	ssDNA	Microviridae	Chlamydiamicrovirus
vOTU_10206	4859	0	4.33588	1.13462	0.0298473	ssDNA	Microviridae	Chlamydiamicrovirus
vOTU_10208	4859	0.260302	0.240882	10.1968	2.76834	ssDNA	Microviridae	Chlamydiamicrovirus
vOTU_10209	4859	0	2.89058	1.44271	0.249971	ssDNA	Microviridae	Chlamydiamicrovirus
vOTU_10213	4859	0	7.10602	0.675439	1.27224	ssDNA	Microviridae	Chlamydiamicrovirus
vOTU_10214	4859	3.12363	1.32485	4.84361	4.29801	ssDNA	Microviridae	Chlamydiamicrovirus
vOTU_10215	4859	0	26.6175	1.75081	0.242509	NA	NA	NA
vOTU_10217	4858	16.1421	6.74609	14.836	16.3298	ssDNA	Microviridae	Chlamydiamicrovirus
vOTU_10218	4858	0	38.3081	5.80167	0.212706	ssDNA	Microviridae	Chlamydiamicrovirus
vOTU_10219	4858	2.86391	1.20466	1.13782	3.09356	ssDNA	Microviridae	Chlamydiamicrovirus
vOTU_10220	4858	22.651	9.5168	20.9281	65.2969	ssDNA	Microviridae	Chlamydiamicrovirus
vOTU_10224	4857	0	3.13276	4.0869	0.0074649	ssDNA	Microviridae	Chlamydiamicrovirus
vOTU_10229	4857	2.60409	4.45815	8.24197	3.85562	ssDNA	Microviridae	Chlamydiamicrovirus
vOTU_10230	4857	53.9048	0	0.17782	27.1909	ssDNA	Microviridae	Chlamydiamicrovirus
vOTU_10233	4856	3.64648	28.8032	2.07796	0.11573	ssDNA	Microviridae	Chlamydiamicrovirus
vOTU_10234	4856	13.2836	30.2494	0.661035	0.817575	NA	Microviridae	NA
vOTU_10235	4856	18.7533	8.07453	0.554321	2.16527	dsDNA	Myoviridae	Kp36virus
vOTU_10237	4856	34.1207	0.482062	4.19446	57.6931	ssDNA	Microviridae	Chlamydiamicrovirus
vOTU_10239	4856	7.29297	2.41031	0.284571	2.10553	ssDNA	Microviridae	Chlamydiamicrovirus
vOTU_10244	4855	0.260517	17.2373	1.69295	0.451812	ssDNA	Microviridae	Chlamydiamicrovirus
vOTU_10245	4855	0	14.947	28.1546	10.2423	ssDNA	Microviridae	Chlamydiamicrovirus
vOTU_10246	4855	0	0.24108	2.02206	1.23222	NA	NA	NA
vOTU_10247	4855	9.3786	15.6702	2.8878	0.53396	ssDNA	Microviridae	Chlamydiamicrovirus
vOTU_10248	4855	0	0	0.0681925	1.57201	ssDNA	Microviridae	Chlamydiamicrovirus
vOTU_10250	4855	0	0.843782	1.79079	1.50106	NA	NA	NA
vOTU_10252	4854	0	1.44678	1.01717	0.00746951	ssDNA	Microviridae	Chlamydiamicrovirus
vOTU_10255	4854	156.603	86.4452	7.17652	15.813	ssDNA	Microviridae	Chlamydiamicrovirus
vOTU_10260	4853	0	6.99422	2.61908	0.351139	ssDNA	Microviridae	Chlamydiamicrovirus
vOTU_10263	4853	25.0199	0	0.222458	15.4763	ssDNA	Microviridae	Chlamydiamicrovirus
vOTU_10266	4852	0	1.56799	2.63148	0.0896711	ssDNA	Microviridae	Chlamydiamicrovirus
vOTU_10267	4852	0	8.2018	2.67895	0.0971437	ssDNA	Microviridae	Chlamydiamicrovirus
vOTU_10268	4852	0	52.7087	41.5905	4.53586	ssDNA	Microviridae	Chlamydiamicrovirus
vOTU_10269	4852	4.6922	0	0	1.47957	ssDNA	Microviridae	Chlamydiamicrovirus
vOTU_10271	4852	8.60237	10.7347	1.44183	1.82331	ssDNA	Microviridae	Chlamydiamicrovirus
vOTU_10272	4852	0.260678	4.46275	12.7806	10.2449	ssDNA	Microviridae	Chlamydiamicrovirus
vOTU_10276	4851	0	3.73983	13.7477	10.4451	ssDNA	Microviridae	Chlamydiamicrovirus
vOTU_10277	4851	8.34341	0	0.658749	40.6854	NA	NA	NA
vOTU_10280	4851	27.8983	16.0451	11.9257	17.4222	ssDNA	Microviridae	Chlamydiamicrovirus
vOTU_10282	4850	170.032	87.8438	7.19727	27.4544	ssDNA	Microviridae	Chlamydiamicrovirus
vOTU_10283	4850	0	12.5491	1.57895	0.216794	ssDNA	Microviridae	NA
vOTU_10285	4850	5.21571	4.10259	0.842897	0.396211	ssDNA	Microviridae	Chlamydiamicrovirus
vOTU_10286	4850	11.2138	6.39522	27.6197	32.3547	ssDNA	Microviridae	Chlamydiamicrovirus
vOTU_10287	4850	0	2.17196	1.59676	0.00373784	ssDNA	Microviridae	Chlamydiamicrovirus
vOTU_10288	4850	3.12942	6.15389	12.3437	18.4836	ssDNA	Microviridae	Chlamydiamicrovirus
vOTU_10289	4850	0.260785	14.4797	1.46913	0.134562	ssDNA	Microviridae	Chlamydiamicrovirus
vOTU_10291	4849	0	29.931	3.6543	0.00373861	ssDNA	Microviridae	Chlamydiamicrovirus
vOTU_10294	4849	0.260839	1.32758	1.888	0.018693	ssDNA	Microviridae	Chlamydiamicrovirus
vOTU_10297	4849	90.2503	6.8793	5.1742	65.0218	ssDNA	Microviridae	Chlamydiamicrovirus
vOTU_10298	4848	0	0	4.1895	0.216884	ssDNA	Microviridae	Chlamydiamicrovirus
vOTU_10299	4848	0	9.41571	3.00777	0.0261756	ssDNA	Microviridae	Chlamydiamicrovirus
vOTU_103	45779	5.91252	709.608	4.74861	0.022572	dsDNA	Myoviridae	NA
vOTU_10300	4848	11.7402	31.1443	70.0131	59.2542	ssDNA	Microviridae	Chlamydiamicrovirus
vOTU_10301	4848	8.34857	0	0.0771985	24.7472	ssDNA	Microviridae	Chlamydiamicrovirus
vOTU_10302	4848	5.21786	34.4036	90.925	7.26187	ssDNA	Microviridae	Chlamydiamicrovirus
vOTU_10303	4848	14.8709	2.05214	0.519605	3.43649	ssDNA	Microviridae	Chlamydiamicrovirus
vOTU_10304	4848	0	1.81071	1.08969	0.774051	ssDNA	Microviridae	Chlamydiamicrovirus
vOTU_10306	4847	0	8.21027	20.738	0.00374015	ssDNA	Microviridae	Chlamydiamicrovirus
vOTU_10309	4847	0	2.05257	2.50056	0.0411416	ssDNA	Microviridae	Chlamydiamicrovirus
vOTU_10310	4847	0	10.9873	1.03645	0.00374015	ssDNA	Microviridae	Chlamydiamicrovirus
vOTU_10315	4847	4.17515	7.12361	11.0179	7.78699	NA	NA	NA
vOTU_10316	4847	3.13136	0	0.0118791	3.59802	ssDNA	Microviridae	Chlamydiamicrovirus
vOTU_10318	4846	266.743	165.205	14.6262	39.3882	ssDNA	Microviridae	Chlamydiamicrovirus
vOTU_10319	4846	12.528	16.6654	33.8833	6.40446	ssDNA	Microviridae	Chlamydiamicrovirus
vOTU_10320	4846	0	6.76279	3.37734	0.377833	ssDNA	Microviridae	Chlamydiamicrovirus
vOTU_10322	4846	0	1.93223	4.91007	14.3614	ssDNA	Microviridae	Chlamydiamicrovirus
vOTU_10324	4846	0	2.41528	12.746	1.4627	ssDNA	Microviridae	Chlamydiamicrovirus
vOTU_10326	4846	26.1001	20.5299	0.537642	1.84427	ssDNA	Microviridae	Chlamydiamicrovirus
vOTU_10329	4845	0	19.8094	4.40898	0.104767	ssDNA	Microviridae	Chlamydiamicrovirus
vOTU_10330	4845	0	0	1.85688	0.838139	ssDNA	Microviridae	Chlamydiamicrovirus
vOTU_10331	4845	0	7.97208	4.89028	0	ssDNA	Microviridae	Chlamydiamicrovirus
vOTU_10334	4845	2.08844	0.120789	0.00594202	2.75763	ssDNA	Microviridae	Chlamydiamicrovirus
vOTU_10335	4845	26.6276	1.20789	0.0653622	4.47507	ssDNA	Microviridae	Chlamydiamicrovirus
vOTU_10346	4844	11.7499	5.55744	2.64772	9.85391	NA	NA	NA
vOTU_10348	4843	9.40184	0.966711	3.57857	2.4069	ssDNA	Microviridae	Chlamydiamicrovirus
vOTU_10349	4843	0	0	1.60798	0.0823512	ssDNA	Microviridae	Chlamydiamicrovirus
vOTU_10350	4843	0	16.1924	26.6907	0.134757	ssDNA	Microviridae	Chlamydiamicrovirus
vOTU_10351	4843	0	0	2.66313	0.0561486	ssDNA	Microviridae	Chlamydiamicrovirus
vOTU_10352	4843	15.9309	1.69174	1.65851	1.92402	ssDNA	Microviridae	Chlamydiamicrovirus
vOTU_10353	4843	9.92416	0	0.297224	6.40842	ssDNA	Microviridae	Chlamydiamicrovirus
vOTU_10354	4843	3.65627	9.06292	7.74268	1.47484	ssDNA	Microviridae	Chlamydiamicrovirus
vOTU_10355	4843	69.7303	0	0.130778	24.3535	ssDNA	Microviridae	Chlamydiamicrovirus
vOTU_10357	4842	20.6361	30.8203	2.64881	0.520418	ssDNA	Microviridae	Chlamydiamicrovirus
vOTU_10358	4842	30.8235	14.2619	14.2013	12.9168	ssDNA	Microviridae	Chlamydiamicrovirus
vOTU_10359	4842	11.2323	1.93382	9.26043	12.3253	ssDNA	Microviridae	Chlamydiamicrovirus
vOTU_10360	4842	0	0	2.56854	0.00748802	ssDNA	Microviridae	Chlamydiamicrovirus
vOTU_10361	4842	5.74676	7.97702	6.29947	5.94923	ssDNA	Microviridae	Chlamydiamicrovirus
vOTU_10366	4841	0	13.9022	10.0117	0.0561718	ssDNA	Microviridae	Chlamydiamicrovirus
vOTU_10367	4841	0	0	0.948536	0	NA	NA	NA
vOTU_10369	4841	8.88318	0	0.648216	5.14159	NA	NA	NA
vOTU_10370	4841	0	0.483555	0.731473	1.77877	ssDNA	Microviridae	Chlamydiamicrovirus
vOTU_10372	4840	3.65854	0.483655	11.1528	10.57	ssDNA	Microviridae	Chlamydiamicrovirus
vOTU_10373	4840	22.2125	12.2123	0.550205	1.63306	ssDNA	Microviridae	Chlamydiamicrovirus
vOTU_10374	4840	0	0.967311	0.826794	1.33342	NA	NA	NA
vOTU_10375	4840	4.70383	1.20914	1.26993	10.3789	ssDNA	Microviridae	Chlamydiamicrovirus
vOTU_10379	4840	0	0	0.410423	1.3896	ssDNA	Microviridae	Chlamydiamicrovirus
vOTU_10380	4840	14.6341	0	0.101119	15.3418	ssDNA	Microviridae	Chlamydiamicrovirus
vOTU_10381	4840	28.4843	16.807	0.651324	2.32974	ssDNA	Microviridae	Chlamydiamicrovirus
vOTU_10382	4840	0	0.967311	0.877354	16.6902	ssDNA	Microviridae	Chlamydiamicrovirus
vOTU_10383	4840	0	1.93462	0.951706	27.5373	ssDNA	Microviridae	Chlamydiamicrovirus
vOTU_10385	4839	0	61.9207	6.88939	0.089912	ssDNA	Microviridae	Chlamydiamicrovirus
vOTU_10387	4839	18.8192	36.4026	3.63508	0.89912	ssDNA	Microviridae	Chlamydiamicrovirus
vOTU_10388	4839	1.04551	3.99098	0.348039	1.59219	ssDNA	Microviridae	Vp5virus
vOTU_10392	4838	3.66005	3.74988	3.39483	0.963007	ssDNA	Microviridae	Chlamydiamicrovirus
vOTU_10393	4838	0	1.45157	2.22553	1.54381	ssDNA	Microviridae	Chlamydiamicrovirus
vOTU_10394	4838	0	0.725783	1.18417	1.58877	ssDNA	Microviridae	Chlamydiamicrovirus
vOTU_10395	4838	0.522864	11.3706	14.4213	1.14661	ssDNA	Microviridae	Chlamydiamicrovirus
vOTU_10396	4838	24.8361	14.8785	28.0304	87.169	ssDNA	Microviridae	Chlamydiamicrovirus
vOTU_10397	4838	0	2.29831	2.68373	2.0759	ssDNA	Microviridae	Chlamydiamicrovirus
vOTU_10398	4838	0	1.3306	3.42161	0.0262297	ssDNA	Microviridae	Chlamydiamicrovirus
vOTU_104	45744	1587.4	59.7325	0.323487	13.2488	dsDNA	Podoviridae	P22virus
vOTU_10400	4838	53.5936	77.5378	22.2761	12.6765	ssDNA	Microviridae	Chlamydiamicrovirus
vOTU_10401	4838	0	4.59662	0.925321	0.127402	ssDNA	Microviridae	Chlamydiamicrovirus
vOTU_10402	4838	4.70578	0.483855	3.15085	7.00334	ssDNA	Microviridae	Chlamydiamicrovirus
vOTU_10403	4838	49.1492	74.1508	23.3235	12.358	ssDNA	Microviridae	Chlamydiamicrovirus
vOTU_10404	4838	0	0.96771	0.725976	2.43562	ssDNA	Microviridae	Chlamydiamicrovirus
vOTU_10407	4837	0	5.08153	7.33863	0	ssDNA	Microviridae	Chlamydiamicrovirus
vOTU_10408	4837	1.04594	3.14571	0.931464	0.757072	ssDNA	Microviridae	NA
vOTU_10409	4837	25.3642	1.57285	12.6268	87.3969	ssDNA	Microviridae	Chlamydiamicrovirus
vOTU_10413	4837	75.5695	2.1778	6.11255	245.557	ssDNA	Microviridae	Chlamydiamicrovirus
vOTU_10414	4836	0	130.574	45.0976	0.356122	ssDNA	Microviridae	Chlamydiamicrovirus
vOTU_10416	4836	1.56924	6.53475	12.1086	6.56765	ssDNA	Microviridae	Chlamydiamicrovirus
vOTU_10417	4836	217.601	21.7825	5.97392	104.977	ssDNA	Microviridae	Chlamydiamicrovirus
vOTU_10419	4836	8.36929	17.426	0.875103	0.64102	ssDNA	Microviridae	Chlamydiamicrovirus
vOTU_10420	4836	19.0924	172.082	7.76877	0.453587	ssDNA	Microviridae	Chlamydiamicrovirus
vOTU_10421	4836	14.3847	3.63041	13.3885	98.1398	ssDNA	Microviridae	Chlamydiamicrovirus
vOTU_10422	4836	115.601	3.38839	2.20859	306.014	ssDNA	Microviridae	Chlamydiamicrovirus
vOTU_10423	4836	12.0309	15.8528	0.699487	0.551053	ssDNA	Microviridae	Chlamydiamicrovirus
vOTU_10424	4835	54.9348	106.635	9.10116	6.2653	ssDNA	Microviridae	Chlamydiamicrovirus
vOTU_10425	4835	19.6196	3.38909	0.488254	1.12483	NA	NA	NA
vOTU_10427	4835	0	0	0.884215	2.87206	ssDNA	Microviridae	Chlamydiamicrovirus
vOTU_10428	4835	6.01667	0	0.0535888	9.14486	ssDNA	Microviridae	Chlamydiamicrovirus
vOTU_10431	4835	8.10942	3.38909	0.419779	1.45103	NA	NA	NA
vOTU_10432	4835	1.83116	0.363117	4.93315	7.25515	ssDNA	Microviridae	Chlamydiamicrovirus
vOTU_10433	4835	0.523189	1.81558	5.37972	2.17467	ssDNA	Microviridae	Chlamydiamicrovirus
vOTU_10434	4834	2.61648	0.484256	1.94746	3.48769	ssDNA	Microviridae	Chlamydiamicrovirus
vOTU_10435	4834	13.0824	7.26383	9.10007	9.0605	NA	NA	NA
vOTU_10437	4834	8.1111	21.0651	8.24843	5.15279	ssDNA	Microviridae	Chlamydiamicrovirus
vOTU_10438	4834	0	1.45277	3.68053	0.0262515	ssDNA	Microviridae	Chlamydiamicrovirus
vOTU_10439	4834	0	0.484256	1.03329	0.00375021	ssDNA	Microviridae	Chlamydiamicrovirus
vOTU_10440	4834	0	0	1.51569	0.206261	ssDNA	Microviridae	Chlamydiamicrovirus
vOTU_10441	4834	14.6523	1.69489	0.145911	1.7251	ssDNA	Microviridae	Chlamydiamicrovirus
vOTU_10442	4834	4.70967	0	0.0297777	5.48655	NA	NA	NA
vOTU_10443	4834	15.6989	0	0.0952887	3.06392	ssDNA	Microviridae	Chlamydiamicrovirus
vOTU_10444	4834	0	0	0.223333	0.881299	NA	NA	NA
vOTU_10445	4834	26.6881	4.3583	0.282888	4.03147	ssDNA	Microviridae	Chlamydiamicrovirus
vOTU_10450	4833	0	122.905	46.576	0.412608	ssDNA	Microviridae	Chlamydiamicrovirus
vOTU_10451	4833	5.49575	0.726534	2.09976	2.6707	NA	NA	NA
vOTU_10453	4833	0	65.388	133.694	1.03527	ssDNA	Microviridae	Chlamydiamicrovirus
vOTU_10454	4833	5.75746	0	0.0208487	6.08034	ssDNA	Microviridae	NA
vOTU_10457	4832	0	0	0.950302	2.09723	ssDNA	Microviridae	Chlamydiamicrovirus
vOTU_10459	4831	0	3.63417	5.31266	0	ssDNA	Microviridae	Chlamydiamicrovirus
vOTU_10462	4831	3.66535	0.242278	1.55834	0.288945	ssDNA	Microviridae	Chlamydiamicrovirus
vOTU_10465	4831	0	0	0.771722	2.31156	ssDNA	Microviridae	Chlamydiamicrovirus
vOTU_10466	4831	0	0	0.199635	1.45598	ssDNA	Microviridae	Chlamydiamicrovirus
vOTU_10469	4830	3.14238	18.1746	0.810625	0.262732	ssDNA	Microviridae	Chlamydiamicrovirus
vOTU_10471	4830	29.3289	24.9598	33.8585	48.9057	ssDNA	Microviridae	Chlamydiamicrovirus
vOTU_10472	4830	50.2781	23.8693	1.37985	3.94098	ssDNA	Microviridae	Chlamydiamicrovirus
vOTU_10473	4830	131.98	137.764	46.9864	67.7586	ssDNA	Microviridae	Chlamydiamicrovirus
vOTU_10475	4830	4.18984	26.1715	33.0479	0.728143	ssDNA	Microviridae	Chlamydiamicrovirus
vOTU_10476	4830	27.234	32.7143	15.2797	6.8573	NA	NA	NA
vOTU_10477	4830	0.52373	0	11.015	7.6455	ssDNA	Microviridae	Chlamydiamicrovirus
vOTU_10478	4830	31.4238	25.6868	33.8048	51.3341	ssDNA	Microviridae	Chlamydiamicrovirus
vOTU_10481	4829	25.93	31.2668	4.65311	5.15812	ssDNA	Microviridae	Chlamydiamicrovirus
vOTU_10482	4829	0	11.2706	0.962816	0.503048	ssDNA	Microviridae	Chlamydiamicrovirus
vOTU_10483	4829	53.1696	17.5724	2.65296	8.87092	ssDNA	Microviridae	Chlamydiamicrovirus
vOTU_10484	4829	63.9083	12.6037	1.83323	10.1248	ssDNA	Microviridae	Chlamydiamicrovirus
vOTU_10485	4829	0	0	0.539535	1.53542	ssDNA	Microviridae	Chlamydiamicrovirus
vOTU_10486	4829	62.8607	164.333	8.55803	3.43124	ssDNA	Microviridae	Chlamydiamicrovirus
vOTU_10487	4829	35.621	23.5107	13.074	13.9877	ssDNA	Microviridae	Chlamydiamicrovirus
vOTU_10490	4828	55.2764	114.426	337.977	315.492	ssDNA	Microviridae	NA
vOTU_10492	4828	97.1922	442.675	1140.86	344.828	ssDNA	Microviridae	Chlamydiamicrovirus
vOTU_10493	4827	10.7431	27.0364	2.13219	1.09289	ssDNA	Microviridae	Chlamydiamicrovirus
vOTU_10494	4827	0	21.3381	7.13614	0.157737	ssDNA	Microviridae	Chlamydiamicrovirus
vOTU_10495	4827	0	12.9726	8.34091	0.540813	ssDNA	Microviridae	Chlamydiamicrovirus
vOTU_10496	4827	0	0.484958	1.75049	0.311719	ssDNA	Microviridae	Chlamydiamicrovirus
vOTU_10497	4827	0	32.2497	1.96222	0.664749	ssDNA	Microviridae	Chlamydiamicrovirus
vOTU_10498	4827	0	3.27347	2.79124	0.905111	ssDNA	Microviridae	Chlamydiamicrovirus
vOTU_10499	4827	4.7165	0	0.659042	4.45795	ssDNA	Microviridae	Chlamydiamicrovirus
vOTU_105	45726	6.05767	2277.96	1.21796	0.00436105	dsDNA	Myoviridae	NA
vOTU_10502	4826	0.524164	3.27414	3.73435	0.969157	ssDNA	Microviridae	Chlamydiamicrovirus
vOTU_10503	4826	0	0.606323	4.22053	0.77758	ssDNA	Microviridae	Chlamydiamicrovirus
vOTU_10508	4826	8.12455	1.33391	0.587593	23.9434	ssDNA	Microviridae	NA
vOTU_10509	4826	3.14499	4.60805	8.84075	43.3228	ssDNA	Microviridae	Chlamydiamicrovirus
vOTU_10510	4826	18.8699	43.534	133.554	39.9834	NA	NA	NA
vOTU_10512	4825	3.93205	27.8966	2.32998	0.244218	ssDNA	Microviridae	Chlamydiamicrovirus
vOTU_10513	4825	4.19418	8.97544	1.70646	2.58496	dsDNA	Myoviridae	Cbastvirus
vOTU_10516	4825	9.17478	55.672	1.08891	1.00317	NA	Siphoviridae	Pandoravirus
vOTU_10517	4825	0	0.727738	2.34489	0.323119	ssDNA	Microviridae	Chlamydiamicrovirus
vOTU_10518	4825	7.60196	3.88127	3.59491	13.9918	ssDNA	Microviridae	Chlamydiamicrovirus
vOTU_10519	4825	98.8255	20.6193	2.99228	10.5465	ssDNA	Microviridae	Chlamydiamicrovirus
vOTU_10521	4825	19.136	1.69806	0.307283	1.96877	ssDNA	Microviridae	Chlamydiamicrovirus
vOTU_10524	4824	0	2.66893	2.99886	0.597519	ssDNA	Microviridae	Chlamydiamicrovirus
vOTU_10525	4824	14.1583	3.39682	10.957	16.2307	ssDNA	Microviridae	Chlamydiamicrovirus
vOTU_10527	4824	4.71944	30.3287	6.32596	1.11988	ssDNA	Microviridae	Chlamydiamicrovirus
vOTU_10528	4824	22.5484	16.8628	1.26221	3.29199	dsDNA	Podoviridae	P22virus
vOTU_10530	4824	0	14.1938	3.16	1.33408	ssDNA	Microviridae	Chlamydiamicrovirus
vOTU_10532	4824	7.34134	0	0.495335	9.02291	ssDNA	Microviridae	Chlamydiamicrovirus
vOTU_10535	4823	0	3.39752	0.931184	0.390911	ssDNA	Microviridae	Chlamydiamicrovirus
vOTU_10536	4823	0	5.94566	1.46542	0.00751752	ssDNA	Microviridae	Chlamydiamicrovirus
vOTU_10537	4823	8.1296	40.4062	31.5647	14.0615	ssDNA	Microviridae	Chlamydiamicrovirus
vOTU_10538	4823	0	3.39752	9.34168	0.766787	ssDNA	Microviridae	Chlamydiamicrovirus
vOTU_10539	4823	0	38.2221	1.13413	0.0413464	ssDNA	Microviridae	Chlamydiamicrovirus
vOTU_10541	4823	15.2102	3.15484	0.635712	2.9807	ssDNA	Microviridae	Chlamydiamicrovirus
vOTU_10542	4823	0	7.03772	7.75389	1.34188	ssDNA	Microviridae	Chlamydiamicrovirus
vOTU_10543	4823	7.34287	37.2514	29.2398	14.054	ssDNA	Microviridae	Chlamydiamicrovirus
vOTU_10547	4822	0	0	2.95533	0.150382	ssDNA	Microviridae	Chlamydiamicrovirus
vOTU_10548	4822	0	10.1947	4.96137	0.297004	ssDNA	Microviridae	Chlamydiamicrovirus
vOTU_10549	4822	3.1476	8.73829	17.2693	8.09053	ssDNA	Microviridae	Chlamydiamicrovirus
vOTU_10551	4822	0.524599	3.64096	6.88681	30.5688	ssDNA	Microviridae	Chlamydiamicrovirus
vOTU_10552	4822	18.8856	3.88369	0.567185	7.05666	ssDNA	Microviridae	Chlamydiamicrovirus
vOTU_10553	4822	0	0	0.0865703	5.77465	ssDNA	Microviridae	Chlamydiamicrovirus
vOTU_10554	4822	0	0.970921	0.0358222	1.27072	NA	NA	NA
vOTU_10555	4822	1.0492	2.7914	2.25978	2.87981	ssDNA	Microviridae	Chlamydiamicrovirus
vOTU_10556	4822	3.67219	1.21365	0.782118	6.39498	ssDNA	Microviridae	Chlamydiamicrovirus
vOTU_10559	4821	0	18.9369	2.0811	0.0263222	ssDNA	Microviridae	Chlamydiamicrovirus
vOTU_10560	4821	16.5283	15.538	1.41228	0.688139	ssDNA	Microviridae	Chlamydiamicrovirus
vOTU_10561	4821	0	2.30642	9.39034	11.8074	ssDNA	Microviridae	Chlamydiamicrovirus
vOTU_10564	4820	5.77299	31.0824	65.0174	8.19168	ssDNA	Microviridae	Chlamydiamicrovirus
vOTU_10565	4820	0.524817	2.67114	2.92968	2.01971	ssDNA	Microviridae	Chlamydiamicrovirus
vOTU_10566	4820	0	13.3557	12.325	1.39161	ssDNA	Microviridae	Chlamydiamicrovirus
vOTU_10567	4820	0	0	0.704795	0.703326	ssDNA	Microviridae	Chlamydiamicrovirus
vOTU_10568	4820	71.6375	16.6339	2.49665	14.2997	ssDNA	Microviridae	Chlamydiamicrovirus
vOTU_10569	4820	0	3.1568	2.45782	0.526554	ssDNA	Microviridae	Chlamydiamicrovirus
vOTU_10570	4820	0	0	1.46633	0.0827442	ssDNA	Microviridae	Chlamydiamicrovirus
vOTU_10571	4820	33.3259	10.4417	17.7065	38.5814	ssDNA	Microviridae	Chlamydiamicrovirus
vOTU_10575	4820	88.1692	13.8414	2.21294	21.3856	ssDNA	Microviridae	Chlamydiamicrovirus
vOTU_10577	4820	4.19854	9.95607	35.5265	8.56403	ssDNA	Microviridae	Chlamydiamicrovirus
vOTU_10581	4819	0	15.7873	2.37171	0.210665	ssDNA	Microviridae	Chlamydiamicrovirus
vOTU_10582	4819	0	3.64322	1.14404	0.18057	ssDNA	Microviridae	Chlamydiamicrovirus
vOTU_10583	4819	74.0145	100.431	41.0539	25.2686	ssDNA	Microviridae	Chlamydiamicrovirus
vOTU_10585	4819	0	0.364322	0.418186	4.44278	ssDNA	Microviridae	Chlamydiamicrovirus
vOTU_10586	4819	8.92374	45.9046	81.9674	28.7069	ssDNA	Microviridae	Chlamydiamicrovirus
vOTU_10587	4819	9.1862	17.4875	0.582473	1.60632	ssDNA	Microviridae	Chlamydiamicrovirus
vOTU_10589	4819	0	0	0.0358445	1.91104	ssDNA	Microviridae	Chlamydiamicrovirus
vOTU_10590	4819	14.173	1.82161	0.152339	2.29851	ssDNA	Microviridae	Chlamydiamicrovirus
vOTU_10591	4819	93.6993	49.7907	8.15163	11.2217	NA	NA	NA
vOTU_10592	4819	20.4721	1.21441	0.92897	8.6749	ssDNA	Microviridae	Chlamydiamicrovirus
vOTU_10593	4819	85.8254	30.8459	47.3237	170.654	ssDNA	Microviridae	Chlamydiamicrovirus
vOTU_10594	4818	0	34.9822	2.98169	0.142981	ssDNA	Microviridae	NA
vOTU_10595	4818	1.5751	9.96021	3.39099	0.534298	ssDNA	Microviridae	Chlamydiamicrovirus
vOTU_10596	4818	0	11.2963	1.55657	0.0752532	ssDNA	Microviridae	Chlamydiamicrovirus
vOTU_10599	4818	11.2882	9.47434	3.81225	9.95977	ssDNA	Microviridae	Chlamydiamicrovirus
vOTU_106	45726	6.69387	2268.57	1.26298	0.00356813	dsDNA	Myoviridae	NA
vOTU_10600	4818	4.72531	1.45759	0.454124	9.73401	ssDNA	Microviridae	Chlamydiamicrovirus
vOTU_10603	4817	22.056	71.0723	23.1681	9.1828	ssDNA	Microviridae	Chlamydiamicrovirus
vOTU_10607	4817	0	0	0.738105	1.68602	ssDNA	Microviridae	Chlamydiamicrovirus
vOTU_10609	4817	11.028	0	0.672363	4.57258	ssDNA	Microviridae	Chlamydiamicrovirus
vOTU_10612	4816	3.15152	3.15943	1.076	0.654975	ssDNA	Microviridae	Chlamydiamicrovirus
vOTU_10613	4816	0	7.29098	5.87917	0.952349	ssDNA	Microviridae	NA
vOTU_10614	4816	5.25253	47.0268	2.693	0.0376422	ssDNA	Microviridae	Chlamydiamicrovirus
vOTU_10615	4816	18.9091	27.7057	3.95133	5.42801	ssDNA	Microviridae	Chlamydiamicrovirus
vOTU_10617	4816	14.7071	0	0.143467	15.0268	ssDNA	Microviridae	Chlamydiamicrovirus
vOTU_10618	4816	34.1414	17.2553	2.83049	9.87732	ssDNA	Microviridae	Chlamydiamicrovirus
vOTU_10619	4816	14.7071	1.82275	0.274979	6.48576	ssDNA	Microviridae	Chlamydiamicrovirus
vOTU_10622	4815	4.20289	13.6127	19.8803	6.25744	ssDNA	Microviridae	Chlamydiamicrovirus
vOTU_10623	4815	0	7.77866	1.5964	0.00376501	ssDNA	Microviridae	Chlamydiamicrovirus
vOTU_10624	4815	0	1.4585	5.94018	1.95027	ssDNA	Microviridae	Chlamydiamicrovirus
vOTU_10627	4815	38.3514	1.94467	0.0358743	0.971372	ssDNA	Microviridae	Chlamydiamicrovirus
vOTU_10630	4815	85.8967	0	3.01942	337.096	ssDNA	Microviridae	Chlamydiamicrovirus
vOTU_10632	4814	0	0	1.14821	0.21465	NA	NA	NA
vOTU_10633	4814	4.72924	11.9136	1.78213	0.372813	ssDNA	Microviridae	Chlamydiamicrovirus
vOTU_10634	4814	0	3.52544	12.6932	0.0941447	ssDNA	Microviridae	Chlamydiamicrovirus
vOTU_10635	4814	3.6783	21.5173	1.76717	1.37828	ssDNA	Microviridae	Chlamydiamicrovirus
vOTU_10636	4814	6.04292	8.26655	17.0408	8.39771	ssDNA	Microviridae	Chlamydiamicrovirus
vOTU_10638	4814	9.19574	1.0941	0.319945	2.33102	ssDNA	Microviridae	Chlamydiamicrovirus
vOTU_10639	4814	4.20377	7.65871	0.723615	0.941447	ssDNA	Microviridae	Chlamydiamicrovirus
vOTU_10640	4813	0	4.37732	3.29881	0.610184	ssDNA	Microviridae	Chlamydiamicrovirus
vOTU_10641	4813	0	2.43184	1.97091	0.00753314	ssDNA	Microviridae	Chlamydiamicrovirus
vOTU_10642	4813	0	5.10687	1.78848	3.34095	ssDNA	Microviridae	Chlamydiamicrovirus
vOTU_10643	4813	0	1.70229	0.989943	2.6592	ssDNA	Microviridae	Chlamydiamicrovirus
vOTU_10645	4813	13.1395	0	0.0538338	15.4881	ssDNA	Microviridae	Chlamydiamicrovirus
vOTU_10646	4813	1.57674	0	0.0149538	2.90026	ssDNA	Microviridae	Chlamydiamicrovirus
vOTU_10647	4813	33.6371	42.922	127.577	44.3551	ssDNA	Microviridae	Chlamydiamicrovirus
vOTU_10648	4813	1.05116	2.67503	4.05249	11.5671	ssDNA	Microviridae	Chlamydiamicrovirus
vOTU_10649	4813	4.73022	0	0.170474	2.12811	ssDNA	Microviridae	Chlamydiamicrovirus
vOTU_10652	4812	61.7685	111.645	6.79942	5.24416	ssDNA	Microviridae	Chlamydiamicrovirus
vOTU_10654	4812	0	11.9185	2.6384	0.742169	ssDNA	Microviridae	Chlamydiamicrovirus
vOTU_10655	4812	1.57707	69.6868	3.64351	0.0376735	ssDNA	Microviridae	Chlamydiamicrovirus
vOTU_10656	4812	0	1.82426	3.66744	0.960675	ssDNA	Microviridae	Chlamydiamicrovirus
vOTU_10657	4812	2.89129	16.1751	1.05297	0.161996	ssDNA	Microviridae	Chlamydiamicrovirus
vOTU_10658	4812	0.525689	4.49984	1.94141	1.02095	ssDNA	Microviridae	Chlamydiamicrovirus
vOTU_10660	4812	0	0	0.36794	2.32446	ssDNA	Microviridae	Chlamydiamicrovirus
vOTU_10661	4812	78.3277	82.9431	6.92805	7.3049	ssDNA	Microviridae	Chlamydiamicrovirus
vOTU_10662	4811	11.8305	9.73141	17.0903	23.7167	NA	NA	NA
vOTU_10663	4811	0	9.24484	1.12499	0.0527539	ssDNA	Microviridae	Chlamydiamicrovirus
vOTU_10664	4811	3.68059	6.08213	3.63529	1.20957	ssDNA	Microviridae	Chlamydiamicrovirus
vOTU_10665	4811	0	0	1.43916	0.0715946	ssDNA	Microviridae	Chlamydiamicrovirus
vOTU_10667	4811	4.73219	5.10899	0.83477	0.550148	ssDNA	Microviridae	Chlamydiamicrovirus
vOTU_10668	4811	7.88698	4.86571	5.70277	0.742323	ssDNA	Microviridae	NA
vOTU_10671	4811	0	1.94628	0.161568	2.49827	ssDNA	Microviridae	Chlamydiamicrovirus
vOTU_10672	4811	0	2.18957	0.514625	1.15305	NA	NA	NA
vOTU_10675	4810	0	1.70335	5.83862	1.15706	ssDNA	Microviridae	Chlamydiamicrovirus
vOTU_10676	4810	0	0	0.882826	1.0553	ssDNA	Microviridae	Chlamydiamicrovirus
vOTU_10677	4810	0	3.28503	2.94475	0.13945	ssDNA	Microviridae	Chlamydiamicrovirus
vOTU_10678	4810	13.6736	0.486672	0.0598526	2.87945	ssDNA	Microviridae	Chlamydiamicrovirus
vOTU_10680	4810	16.3031	0	0.0448894	1.49626	ssDNA	Microviridae	Chlamydiamicrovirus
vOTU_10684	4809	2.63009	27.0159	1.97555	1.21007	ssDNA	Microviridae	Chlamydiamicrovirus
vOTU_10685	4809	38.6623	0.608466	1.05662	86.2244	NA	NA	NA
vOTU_10686	4809	0	15.8201	22.2369	2.29952	ssDNA	Microviridae	Chlamydiamicrovirus
vOTU_10687	4809	0	12.5344	1.57146	0.0339273	ssDNA	Microviridae	Chlamydiamicrovirus
vOTU_10688	4809	18.9366	14.7249	37.2241	56.0593	ssDNA	Microviridae	Chlamydiamicrovirus
vOTU_10689	4809	3.68212	1.58201	1.17335	0.957505	ssDNA	Microviridae	NA
vOTU_10690	4809	0.789026	2.19048	0.667495	3.08739	ssDNA	Microviridae	Chlamydiamicrovirus
vOTU_10691	4809	0	1.70371	5.96555	1.04798	ssDNA	Microviridae	Chlamydiamicrovirus
vOTU_10692	4809	0	0	0.724367	1.866	ssDNA	Microviridae	Chlamydiamicrovirus
vOTU_10693	4809	4.99716	0	0.191568	5.88451	ssDNA	Microviridae	NA
vOTU_10695	4808	13.9424	0.243437	2.40707	27.189	ssDNA	Microviridae	Chlamydiamicrovirus
vOTU_10696	4808	22.6234	0.973749	0.341302	2.95983	ssDNA	Microviridae	Chlamydiamicrovirus
vOTU_10697	4808	0	0.365156	0.23951	1.64393	ssDNA	Microviridae	NA
vOTU_10699	4807	0	13.6353	17.7484	3.24329	ssDNA	Microviridae	Chlamydiamicrovirus
vOTU_107	45578	7.68687	134.358	0.683755	0.0994367	dsDNA	Myoviridae	NA
vOTU_10700	4807	0	0	0.362334	2.08551	ssDNA	Microviridae	Chlamydiamicrovirus
vOTU_10701	4807	4.20989	0.486976	0.0269505	1.80267	ssDNA	Microviridae	Chlamydiamicrovirus
vOTU_10702	4807	4.99924	17.6529	1.38645	0.946589	ssDNA	Microviridae	Chlamydiamicrovirus
vOTU_10703	4806	0	7.30615	18.429	0	ssDNA	Microviridae	Chlamydiamicrovirus
vOTU_10704	4806	18.6853	1.94831	7.09244	20.5162	ssDNA	Microviridae	Chlamydiamicrovirus
vOTU_10705	4806	0	12.664	1.41969	0	ssDNA	Microviridae	Chlamydiamicrovirus
vOTU_10706	4806	0	0	1.80007	0	NA	NA	NA
vOTU_10707	4806	17.8958	19.8484	3.11193	3.16476	ssDNA	Microviridae	Chlamydiamicrovirus
vOTU_10708	4806	25.0014	36.0437	2.33619	2.99124	ssDNA	Microviridae	Chlamydiamicrovirus
vOTU_10709	4806	49.4765	2.43538	0.667912	10.7428	ssDNA	Microviridae	Chlamydiamicrovirus
vOTU_1071	17861	13.9504	97.5754	1.79881	0.211115	dsDNA	Myoviridae	NA
vOTU_10710	4806	23.4224	2.19185	2.84237	28.3206	ssDNA	Microviridae	Chlamydiamicrovirus
vOTU_10711	4806	5.26346	2.07008	0.407336	2.22929	ssDNA	Microviridae	Chlamydiamicrovirus
vOTU_10713	4805	31.8505	85.8652	10.3024	3.8483	ssDNA	Microviridae	NA
vOTU_10714	4805	71.3347	248.339	135.255	48.5829	ssDNA	Microviridae	Chlamydiamicrovirus
vOTU_10715	4805	7.37037	7.06408	4.10117	9.71507	ssDNA	Microviridae	Chlamydiamicrovirus
vOTU_10718	4805	51.3294	4.62819	1.60272	8.85109	ssDNA	Microviridae	Chlamydiamicrovirus
vOTU_10723	4805	5.26455	0.730767	0.284596	1.8336	ssDNA	Microviridae	Chlamydiamicrovirus
vOTU_10724	4805	9.47619	1.58333	1.15935	20.3092	ssDNA	Microviridae	Chlamydiamicrovirus
vOTU_10725	4805	21.8479	0.243589	0.581174	13.42	ssDNA	Microviridae	Chlamydiamicrovirus
vOTU_10728	4804	5.00237	9.38013	1.30642	0.347174	ssDNA	Microviridae	Chlamydiamicrovirus
vOTU_10729	4804	25.5384	19.0039	21.6607	9.92464	ssDNA	Microviridae	Chlamydiamicrovirus
vOTU_10730	4804	16.3235	1.34002	0.985805	6.21894	ssDNA	Microviridae	Chlamydiamicrovirus
vOTU_10731	4804	19.7462	20.4657	21.3581	10.536	ssDNA	Microviridae	Chlamydiamicrovirus
vOTU_10733	4803	36.6039	23.1506	32.9669	53.0418	ssDNA	Microviridae	Chlamydiamicrovirus
vOTU_10738	4803	0	22.054	3.31168	1.42673	ssDNA	Microviridae	Chlamydiamicrovirus
vOTU_10739	4803	4.74007	0	0.0419579	3.07237	ssDNA	Microviridae	Chlamydiamicrovirus
vOTU_10742	4802	0	0	1.11511	0.18876	ssDNA	Microviridae	Chlamydiamicrovirus
vOTU_10745	4802	0	11.4558	4.46045	1.20051	ssDNA	Microviridae	Chlamydiamicrovirus
vOTU_10746	4802	14.75	33.3926	51.1033	49.2399	ssDNA	Microviridae	Chlamydiamicrovirus
vOTU_10747	4802	0	0	1.26799	0.419047	ssDNA	Microviridae	Chlamydiamicrovirus
vOTU_10748	4802	38.4552	7.67785	36.6279	127.59	ssDNA	Microviridae	Chlamydiamicrovirus
vOTU_10749	4802	5.00445	0	0.608516	12.8697	ssDNA	Microviridae	Chlamydiamicrovirus
vOTU_10751	4801	0	2.92551	5.39383	0.838269	ssDNA	Microviridae	Chlamydiamicrovirus
vOTU_10752	4801	12.382	24.8668	2.76738	0.487102	ssDNA	Microviridae	Chlamydiamicrovirus
vOTU_10753	4801	0	0	3.63087	0.426686	ssDNA	Microviridae	Chlamydiamicrovirus
vOTU_10754	4801	0.526894	0	2.11676	1.43487	ssDNA	Microviridae	Chlamydiamicrovirus
vOTU_1076	17834	45.3896	33.6354	113.299	112.981	ssDNA	Microviridae	Chlamydiamicrovirus
vOTU_10761	4801	0	0.853272	0.497708	2.45061	NA	NA	NA
vOTU_10762	4801	17.6509	7.92324	1.92787	10.1461	ssDNA	Microviridae	Chlamydiamicrovirus
vOTU_10764	4800	23.1882	22.4335	120.935	96.912	NA	NA	NA
vOTU_10765	4800	2.63502	50.7193	7.01134	0.22283	ssDNA	Microviridae	Chlamydiamicrovirus
vOTU_10767	4800	0	0	1.79332	0.434329	ssDNA	Microviridae	Chlamydiamicrovirus
vOTU_10768	4800	82.7396	115.338	8.9636	6.42807	ssDNA	Microviridae	Chlamydiamicrovirus
vOTU_10769	4800	0	8.41258	12.8022	1.46161	ssDNA	Microviridae	Chlamydiamicrovirus
vOTU_10775	4800	4.47953	0	0.00299886	2.31516	ssDNA	Microviridae	Chlamydiamicrovirus
vOTU_10776	4800	0	0	0.00599773	1.32565	ssDNA	Microviridae	Chlamydiamicrovirus
vOTU_10777	4800	0	0	0.647755	1.55981	ssDNA	Microviridae	Chlamydiamicrovirus
vOTU_10778	4800	8.16856	29.6269	3.05284	0.70248	ssDNA	Microviridae	Chlamydiamicrovirus
vOTU_10779	4800	0.527004	1.82882	0.377857	1.16702	ssDNA	Microviridae	Chlamydiamicrovirus
vOTU_10781	4799	23.4565	26.8283	3.06548	2.30431	ssDNA	Microviridae	Chlamydiamicrovirus
vOTU_10782	4799	0	9.75575	21.8963	0.0604409	ssDNA	Microviridae	Chlamydiamicrovirus
vOTU_10785	4799	0	10.6094	4.01932	0.313537	ssDNA	Microviridae	Chlamydiamicrovirus
vOTU_10786	4799	0	9.51185	3.48841	0.0151102	ssDNA	Microviridae	NA
vOTU_10787	4799	202.148	2.19504	0.356939	10.7963	ssDNA	Microviridae	Chlamydiamicrovirus
vOTU_10791	4799	8.17026	2.68283	0.428927	8.63172	ssDNA	Microviridae	Chlamydiamicrovirus
vOTU_10793	4798	428.633	305.541	53.441	106.315	ssDNA	Microviridae	Chlamydiamicrovirus
vOTU_10794	4798	5.27223	34.6401	2.89811	0.653654	ssDNA	Microviridae	Chlamydiamicrovirus
vOTU_10796	4798	0.263612	16.5882	6.32724	0.872798	ssDNA	Microviridae	Chlamydiamicrovirus
vOTU_10797	4798	0	6.09861	11.3884	0.211587	ssDNA	Microviridae	Chlamydiamicrovirus
vOTU_10799	4798	0	0	1.77007	2.53527	NA	NA	NA
vOTU_108	45565	782.48	2.05499	0.0584438	7.74117	dsDNA	Myoviridae	NA
vOTU_10800	4798	4.4814	13.4169	0.876033	0.967257	ssDNA	Microviridae	Chlamydiamicrovirus
vOTU_10801	4798	0	0	0.192007	2.48237	ssDNA	Microviridae	Chlamydiamicrovirus
vOTU_10802	4798	2.63612	2.1955	9.82537	44.5731	ssDNA	Microviridae	Chlamydiamicrovirus
vOTU_10804	4798	8.17196	0.975778	0.579022	4.89296	ssDNA	Microviridae	Chlamydiamicrovirus
vOTU_10805	4797	2.90033	5.1239	1.00825	0.317447	ssDNA	Microviridae	Chlamydiamicrovirus
vOTU_10806	4797	6.85533	18.0557	15.3308	0.540416	ssDNA	Microviridae	Chlamydiamicrovirus
vOTU_10807	4797	1.582	25.9855	2.67366	0.691581	ssDNA	Microviridae	Chlamydiamicrovirus
vOTU_10810	4797	3.69133	20.7396	1.98349	0.684023	ssDNA	Microviridae	Chlamydiamicrovirus
vOTU_10811	4797	13.7107	10.6138	11.2288	5.4873	ssDNA	Microviridae	Chlamydiamicrovirus
vOTU_10814	4796	2.10977	49.2973	9.54134	0.00377992	NA	NA	NA
vOTU_10815	4796	2.10977	3.1726	2.46412	0.46493	ssDNA	Microviridae	Chlamydiamicrovirus
vOTU_10816	4796	3.16466	2.44046	12.2036	1.9391	ssDNA	Microviridae	Chlamydiamicrovirus
vOTU_10820	4796	13.4498	0	0.276126	1.00924	ssDNA	Microviridae	NA
vOTU_10822	4795	20.5746	54.0675	3.24815	0.355387	ssDNA	Microviridae	Chlamydiamicrovirus
vOTU_10823	4795	6.33064	13.9135	2.98998	0.291115	ssDNA	Microviridae	Chlamydiamicrovirus
vOTU_10824	4795	35.8736	58.7054	4.53301	4.4877	ssDNA	Microviridae	Chlamydiamicrovirus
vOTU_10825	4795	0	0	0.63342	3.94706	ssDNA	Microviridae	Chlamydiamicrovirus
vOTU_10828	4795	38.7752	50.8943	4.66209	4.56332	ssDNA	Microviridae	Chlamydiamicrovirus
vOTU_10829	4795	42.2043	0	0.16511	23.9546	ssDNA	Microviridae	Chlamydiamicrovirus
vOTU_10830	4794	3.16598	19.776	1.64243	0.434872	ssDNA	Microviridae	Chlamydiamicrovirus
vOTU_10832	4794	12.6639	1.46489	3.59413	20.9798	ssDNA	Microviridae	Chlamydiamicrovirus
vOTU_10834	4794	0	0	0.111097	1.79621	ssDNA	Microviridae	Chlamydiamicrovirus
vOTU_10836	4793	12.9304	21.9779	17.3918	6.42611	ssDNA	Microviridae	Chlamydiamicrovirus
vOTU_10837	4793	0	2.56409	1.71485	0	ssDNA	Microviridae	Chlamydiamicrovirus
vOTU_10839	4793	0	0.732597	2.20138	0.461439	ssDNA	Microviridae	Chlamydiamicrovirus
vOTU_10840	4793	0	0	1.65779	0.0756458	ssDNA	Microviridae	Chlamydiamicrovirus
vOTU_10842	4793	34.3053	1.22099	0.423457	15.8932	ssDNA	Microviridae	Chlamydiamicrovirus
vOTU_10844	4792	13.725	2.80887	0.375484	0.7377	ssDNA	Microviridae	NA
vOTU_10845	4792	0	4.64075	15.3408	0	NA	NA	NA
vOTU_10846	4792	0	0	0.381492	1.69104	ssDNA	Microviridae	Chlamydiamicrovirus
vOTU_10847	4792	0	0.4885	0.0180232	1.6532	ssDNA	Microviridae	Chlamydiamicrovirus
vOTU_10848	4792	24.8105	0.610625	2.23788	91.0624	ssDNA	Microviridae	Chlamydiamicrovirus
vOTU_10849	4791	0	1.71011	2.86028	0.446496	ssDNA	Microviridae	Chlamydiamicrovirus
vOTU_10850	4791	20.0638	0.244301	1.2709	25.4314	ssDNA	Microviridae	Chlamydiamicrovirus
vOTU_10852	4791	3.16796	28.2168	3.18477	0.28379	ssDNA	Microviridae	Chlamydiamicrovirus
vOTU_10854	4791	4.75194	10.8714	1.12068	0.605419	ssDNA	Microviridae	Chlamydiamicrovirus
vOTU_10856	4791	62.3032	37.2559	3.6084	15.8544	ssDNA	Microviridae	Chlamydiamicrovirus
vOTU_10857	4791	0.527994	0	0.712066	5.9104	ssDNA	Microviridae	Chlamydiamicrovirus
vOTU_10862	4790	0	2.68787	2.96305	0.454159	ssDNA	Microviridae	Chlamydiamicrovirus
vOTU_10864	4790	55.715	55.3457	6.67739	5.71483	ssDNA	Microviridae	Chlamydiamicrovirus
vOTU_10865	4790	0	3.17658	1.84515	0.155171	ssDNA	Microviridae	Chlamydiamicrovirus
vOTU_10866	4790	3.43267	27.6118	2.27788	0.560129	ssDNA	Microviridae	Chlamydiamicrovirus
vOTU_10867	4790	0.264052	2.44352	7.36556	9.73792	ssDNA	Microviridae	Chlamydiamicrovirus
vOTU_10869	4790	35.647	8.43014	0.0210359	2.50166	ssDNA	Microviridae	Chlamydiamicrovirus
vOTU_10871	4790	0	0	0.0300512	2.5887	ssDNA	Microviridae	Chlamydiamicrovirus
vOTU_10872	4790	1.58431	8.67449	0.922573	1.64254	ssDNA	Microviridae	Chlamydiamicrovirus
vOTU_10873	4790	20.596	25.4126	21.709	39.913	ssDNA	Microviridae	Chlamydiamicrovirus
vOTU_10875	4789	123.602	48.7584	8.77379	23.2578	ssDNA	Microviridae	Chlamydiamicrovirus
vOTU_10876	4789	4.75393	29.3284	62.5617	5.25041	ssDNA	Microviridae	Chlamydiamicrovirus
vOTU_10877	4789	1.05643	28.3507	4.9625	0.564032	ssDNA	Microviridae	Chlamydiamicrovirus
vOTU_10878	4789	14.79	18.5746	19.9191	17.7083	ssDNA	Microviridae	Chlamydiamicrovirus
vOTU_10879	4789	7.395	0.488806	2.36553	10.9702	ssDNA	Microviridae	Chlamydiamicrovirus
vOTU_10881	4789	7.92321	0	0.0991898	1.62017	ssDNA	Microviridae	Chlamydiamicrovirus
vOTU_10882	4789	10.3002	0	1.64715	20.5058	ssDNA	Microviridae	Chlamydiamicrovirus
vOTU_10885	4788	5.28324	39.9682	1.47914	0.405127	ssDNA	Microviridae	Chlamydiamicrovirus
vOTU_10886	4788	0	1.71118	4.27808	4.25573	NA	NA	NA
vOTU_10887	4788	0	2.44454	0.919952	0.984422	NA	NA	NA
vOTU_10892	4788	116.231	113.427	10.4832	11.6995	ssDNA	Microviridae	Chlamydiamicrovirus
vOTU_10896	4787	167.25	0	3.96925	757.743	NA	Poxviridae	NA
vOTU_10897	4787	0	0	1.37721	0.0492314	ssDNA	Microviridae	Chlamydiamicrovirus
vOTU_10900	4787	7.92652	3.54532	0.847976	1.17398	ssDNA	Microviridae	Chlamydiamicrovirus
vOTU_10901	4787	45.1812	16.0151	33.468	71.4196	ssDNA	Microviridae	Chlamydiamicrovirus
vOTU_10902	4787	0	4.03433	0.628465	1.62085	ssDNA	Microviridae	NA
vOTU_10903	4787	0	1.46703	3.2626	1.98062	ssDNA	Microviridae	Chlamydiamicrovirus
vOTU_10904	4787	140.035	0	4.06547	749.756	NA	Poxviridae	NA
vOTU_10910	4786	0	26.2898	39.0421	0.00757564	ssDNA	Microviridae	Chlamydiamicrovirus
vOTU_10913	4786	0	0	0.607543	0.943167	ssDNA	Microviridae	Chlamydiamicrovirus
vOTU_10914	4786	9.24954	0.122278	0.357909	3.50752	ssDNA	Microviridae	Chlamydiamicrovirus
vOTU_10919	4785	0	0.856125	0.22562	1.03429	ssDNA	Microviridae	Chlamydiamicrovirus
vOTU_10921	4785	2.11462	0	0.0932562	1.40179	ssDNA	Microviridae	Chlamydiamicrovirus
vOTU_10925	4784	2.64383	10.765	1.014	0.477465	ssDNA	Microviridae	Chlamydiamicrovirus
vOTU_10926	4784	0	12.4776	5.58752	0	ssDNA	Microviridae	Chlamydiamicrovirus
vOTU_10927	4784	0	1.83494	3.12022	12.1981	ssDNA	Microviridae	Chlamydiamicrovirus
vOTU_10928	4784	0	0	1.29082	1.25429	ssDNA	Microviridae	Chlamydiamicrovirus
vOTU_10929	4784	5.02328	1.34562	13.4347	8.57542	ssDNA	Microviridae	Chlamydiamicrovirus
vOTU_10930	4784	3.70136	8.93003	3.28872	1.74691	ssDNA	Microviridae	Chlamydiamicrovirus
vOTU_10931	4784	5.28766	1.71261	0.123365	2.36459	ssDNA	Microviridae	Chlamydiamicrovirus
vOTU_10933	4784	8.46026	0.366988	0.340005	2.43659	ssDNA	Microviridae	Chlamydiamicrovirus
vOTU_10934	4784	3.96575	2.81357	7.30259	27.2951	ssDNA	Microviridae	Chlamydiamicrovirus
vOTU_10935	4784	7.93149	1.10096	1.90463	32.8087	ssDNA	Microviridae	Chlamydiamicrovirus
vOTU_10937	4783	0.793315	2.56945	2.93729	1.28488	ssDNA	Microviridae	Chlamydiamicrovirus
vOTU_10938	4783	15.3374	6.36245	2.80187	1.8572	ssDNA	Microviridae	Chlamydiamicrovirus
vOTU_10939	4783	0.264438	3.67064	5.07406	1.47439	ssDNA	Microviridae	Chlamydiamicrovirus
vOTU_10940	4783	24.0639	39.6429	1.2008	0.845214	ssDNA	Microviridae	Chlamydiamicrovirus
vOTU_10941	4783	0	0	1.14061	0.598851	ssDNA	Microviridae	Chlamydiamicrovirus
vOTU_10944	4783	5.81764	7.83071	8.53802	12.5228	ssDNA	Microviridae	Chlamydiamicrovirus
vOTU_10945	4783	10.0487	4.77184	0.493562	0.818682	ssDNA	Microviridae	NA
vOTU_10946	4783	17.9818	0	0.00902857	1.31141	ssDNA	Microviridae	Chlamydiamicrovirus
vOTU_10947	4783	16.6596	4.64948	0.872762	1.51229	ssDNA	Microviridae	Chlamydiamicrovirus
vOTU_10948	4783	8.19759	3.42593	10.9185	114.877	NA	NA	NA
vOTU_10951	4782	64.8009	72.5716	11.1496	18.1171	ssDNA	Microviridae	Chlamydiamicrovirus
vOTU_10954	4782	0	2.44761	1.90543	0.0530738	ssDNA	Microviridae	Chlamydiamicrovirus
vOTU_10955	4782	0	5.87426	6.00224	1.36096	ssDNA	Microviridae	Chlamydiamicrovirus
vOTU_10956	4782	4.49639	7.09806	5.97214	5.78126	ssDNA	Microviridae	Chlamydiamicrovirus
vOTU_10957	4782	0	0.12238	3.37438	7.00195	ssDNA	Microviridae	Chlamydiamicrovirus
vOTU_10958	4782	8.99278	16.1542	10.3007	11.0924	ssDNA	Microviridae	Chlamydiamicrovirus
vOTU_10959	4782	24.8624	28.7594	0.526777	2.19498	ssDNA	Microviridae	Chlamydiamicrovirus
vOTU_10960	4782	25.3914	43.5674	1.2462	1.01219	ssDNA	Microviridae	Chlamydiamicrovirus
vOTU_10961	4781	2.64549	110.288	135.425	0.496723	ssDNA	Microviridae	Chlamydiamicrovirus
vOTU_10962	4781	6.87827	21.7883	1.94195	0.746981	ssDNA	Microviridae	Chlamydiamicrovirus
vOTU_10963	4781	16.402	21.6659	2.64648	2.2144	ssDNA	Microviridae	Chlamydiamicrovirus
vOTU_10964	4781	0	0.122406	1.10496	0.284384	ssDNA	Microviridae	NA
vOTU_10965	4781	0.529098	1.22406	3.59186	0.800066	ssDNA	Microviridae	Chlamydiamicrovirus
vOTU_10966	4781	64.2854	38.0683	3.18541	8.52772	ssDNA	Microviridae	Chlamydiamicrovirus
vOTU_10968	4781	0	0	0.0331186	5.51325	ssDNA	Microviridae	Chlamydiamicrovirus
vOTU_10969	4781	7.93647	15.5456	2.80605	2.58599	ssDNA	Microviridae	Chlamydiamicrovirus
vOTU_10972	4780	0.264604	6.85617	26.7263	1.79389	ssDNA	Microviridae	Chlamydiamicrovirus
vOTU_10973	4780	0	6.6113	1.04496	0.159288	ssDNA	Microviridae	Chlamydiamicrovirus
vOTU_10975	4780	0	0	1.93634	1.20983	ssDNA	Microviridae	Chlamydiamicrovirus
vOTU_10976	4780	0	1.46918	0.740807	0.0758515	ssDNA	Microviridae	Chlamydiamicrovirus
vOTU_10977	4780	84.6734	57.4204	67.5038	90.5553	ssDNA	Microviridae	Chlamydiamicrovirus
vOTU_10979	4780	0	0	0.129491	2.16935	ssDNA	Microviridae	Chlamydiamicrovirus
vOTU_10980	4780	19.5807	2.20377	0.373415	1.55116	NA	NA	NA
vOTU_10986	4779	0	7.83726	3.25301	0.542452	ssDNA	Microviridae	Chlamydiamicrovirus
vOTU_10990	4779	66.6942	88.1692	35.6204	39.1096	ssDNA	Microviridae	Chlamydiamicrovirus
vOTU_10991	4779	0	2.69406	0.542168	1.70702	ssDNA	Microviridae	Chlamydiamicrovirus
vOTU_10992	4779	30.1712	11.2661	1.36144	2.89055	ssDNA	Microviridae	Chlamydiamicrovirus
vOTU_10995	4778	3.17658	7.8389	0.421774	1.54802	dsDNA	Siphoviridae	Prymnesiovirus
vOTU_10996	4778	10.8533	76.1843	5.36858	0.910599	ssDNA	Microviridae	P12024virus
vOTU_10997	4778	0	0.979863	3.17536	1.55181	ssDNA	Microviridae	Chlamydiamicrovirus
vOTU_10998	4778	0	1.22483	2.30469	0.280768	ssDNA	Microviridae	Chlamydiamicrovirus
vOTU_11	73296	9.50815	198.5	0.860774	0.0613385	dsDNA	Myoviridae	NA
vOTU_110	45510	2.0566	232.7	1.22785	0.00239005	dsDNA	Siphoviridae	Lambdavirus
vOTU_11000	4778	3.17658	1.59228	0.930916	2.2082	ssDNA	Microviridae	Chlamydiamicrovirus
vOTU_11002	4778	12.1769	5.14428	7.52867	25.0035	ssDNA	Microviridae	Chlamydiamicrovirus
vOTU_11003	4778	0	0	2.24444	7.02679	ssDNA	Microviridae	Chlamydiamicrovirus
vOTU_11004	4778	2.64715	8.5738	6.47423	1.39625	ssDNA	Microviridae	Chlamydiamicrovirus
vOTU_11005	4778	9.52974	3.18455	0.885726	3.20227	ssDNA	Microviridae	Chlamydiamicrovirus
vOTU_11009	4777	0	5.14536	4.12822	0.0531294	ssDNA	Microviridae	Chlamydiamicrovirus
vOTU_11010	4777	2.6477	4.65532	5.06235	0	ssDNA	Microviridae	Chlamydiamicrovirus
vOTU_11013	4777	29.1248	2.9402	0.804552	1.49901	ssDNA	Microviridae	NA
vOTU_11015	4777	6.35449	0	0.247091	2.72857	ssDNA	Microviridae	Chlamydiamicrovirus
vOTU_11017	4777	2.11816	0	0.0542395	4.23138	ssDNA	Microviridae	Chlamydiamicrovirus
vOTU_11019	4777	5.03064	1.83763	0.771406	8.61455	ssDNA	Microviridae	Chlamydiamicrovirus
vOTU_1102	17549	34.8112	14.0728	38.2015	76.8754	ssDNA	Microviridae	Chlamydiamicrovirus
vOTU_11020	4777	0	0	0.476102	3.32059	ssDNA	Microviridae	Chlamydiamicrovirus
vOTU_11021	4777	2.6477	2.69519	0.379676	1.70773	ssDNA	Microviridae	Chlamydiamicrovirus
vOTU_11022	4777	20.1226	2.20515	0.370636	2.12518	ssDNA	Microviridae	Chlamydiamicrovirus
vOTU_11023	4777	18.5339	0	0.0662927	12.2349	ssDNA	Microviridae	Chlamydiamicrovirus
vOTU_11024	4776	0	162.113	58.5698	0.144239	ssDNA	Microviridae	Chlamydiamicrovirus
vOTU_11027	4776	103.282	32.7166	3.48712	12.4083	ssDNA	Microviridae	Chlamydiamicrovirus
vOTU_11028	4776	2.64826	32.349	8.8248	0.0721193	ssDNA	Microviridae	Chlamydiamicrovirus
vOTU_11029	4776	14.8303	0.490136	2.77583	2.78608	ssDNA	Microviridae	Chlamydiamicrovirus
vOTU_11030	4776	6.35582	6.49431	1.42258	1.30194	ssDNA	Microviridae	Chlamydiamicrovirus
vOTU_11031	4776	0	2.20561	0.132613	2.01934	ssDNA	Microviridae	Chlamydiamicrovirus
vOTU_11032	4776	81.8312	31.7363	2.36292	9.85377	ssDNA	Microviridae	Chlamydiamicrovirus
vOTU_11034	4775	1.05953	3.43167	5.74878	2.3121	ssDNA	Microviridae	Chlamydiamicrovirus
vOTU_11035	4775	5.82739	9.55966	1.46508	0.983305	ssDNA	Microviridae	Chlamydiamicrovirus
vOTU_11036	4775	2.64881	5.76031	6.9124	0.174641	ssDNA	Microviridae	Chlamydiamicrovirus
vOTU_11038	4775	0.794644	0.12256	2.6709	1.82993	ssDNA	Microviridae	Chlamydiamicrovirus
vOTU_11039	4775	3.44346	1.2256	4.47964	2.05393	ssDNA	Microviridae	Chlamydiamicrovirus
vOTU_11040	4775	0	2.57376	0.605928	1.26425	ssDNA	Microviridae	Chlamydiamicrovirus
vOTU_11043	4774	0	2.69688	1.62218	0.00379734	ssDNA	Microviridae	Chlamydiamicrovirus
vOTU_11044	4774	0	12.9941	2.87951	0.0265814	ssDNA	Microviridae	Chlamydiamicrovirus
vOTU_11045	4774	0	0.735513	2.84032	2.02019	ssDNA	Microviridae	Chlamydiamicrovirus
vOTU_11051	4774	0	1.83878	1.42317	8.1415	ssDNA	Microviridae	Chlamydiamicrovirus
vOTU_11053	4774	3.70912	0	0.153775	7.90986	ssDNA	Microviridae	Chlamydiamicrovirus
vOTU_11055	4773	0	16.4299	2.99773	0.26587	ssDNA	Microviridae	Chlamydiamicrovirus
vOTU_11057	4773	0	1.47133	1.00729	0.827994	ssDNA	Microviridae	Chlamydiamicrovirus
vOTU_11058	4773	0	7.96972	4.25835	1.47747	ssDNA	Microviridae	Chlamydiamicrovirus
vOTU_11059	4773	0.529985	0	3.19075	3.19043	ssDNA	Microviridae	Chlamydiamicrovirus
vOTU_11060	4773	3.17991	0	0.00603166	1.16223	NA	NA	NA
vOTU_11062	4773	31.0041	3.92356	0.135712	10.6044	ssDNA	Microviridae	Chlamydiamicrovirus
vOTU_11064	4772	0	2.94328	5.83685	0.0835765	ssDNA	Microviridae	Chlamydiamicrovirus
vOTU_11065	4772	5.83105	40.5928	5.11893	0.402687	ssDNA	Microviridae	Chlamydiamicrovirus
vOTU_11068	4772	12.1922	8.09403	0.823494	3.48362	ssDNA	Microviridae	Chlamydiamicrovirus
vOTU_11069	4772	0	1.22637	4.79316	2.76942	ssDNA	Microviridae	Chlamydiamicrovirus
vOTU_1107	17505	70.0865	84.9167	0.603576	0.996265	dsDNA	Myoviridae	T4virus
vOTU_11071	4771	116.646	67.4644	3.85584	9.24854	ssDNA	Microviridae	Chlamydiamicrovirus
vOTU_11072	4771	0	0	2.11196	0.00759946	ssDNA	Microviridae	Chlamydiamicrovirus
vOTU_11073	4771	6.36248	3.67988	0.763324	0.995529	ssDNA	Microviridae	Chlamydiamicrovirus
vOTU_11076	4771	6.36248	2.20793	0.452564	1.3603	ssDNA	Microviridae	Chlamydiamicrovirus
vOTU_11077	4771	3.71145	0	0.386188	4.31269	ssDNA	Microviridae	Chlamydiamicrovirus
vOTU_11078	4771	35.2588	39.62	6.1428	9.86789	ssDNA	Microviridae	Chlamydiamicrovirus
vOTU_11080	4770	4.77286	9.81506	14.2919	18.1741	ssDNA	Microviridae	Chlamydiamicrovirus
vOTU_11081	4770	0	10.1831	0.860052	0	ssDNA	Microviridae	Chlamydiamicrovirus
vOTU_11083	4770	3.18191	0.490753	0.938512	0.919727	ssDNA	Microviridae	Chlamydiamicrovirus
vOTU_11085	4770	41.63	11.0419	29.3806	57.2853	ssDNA	Microviridae	Chlamydiamicrovirus
vOTU_11086	4770	10.3412	0	0.0724254	12.8306	ssDNA	Microviridae	Chlamydiamicrovirus
vOTU_11087	4770	0	0	0.00905317	1.4442	ssDNA	Microviridae	Chlamydiamicrovirus
vOTU_11088	4770	0	4.66215	12.092	1.19717	ssDNA	Microviridae	Chlamydiamicrovirus
vOTU_11090	4769	285.371	211.191	47.5784	56.1873	ssDNA	Microviridae	Chlamydiamicrovirus
vOTU_11091	4769	0	11.0443	16.3082	0.0152053	ssDNA	Microviridae	Chlamydiamicrovirus
vOTU_11094	4769	3.71301	5.15399	0.316928	1.4293	ssDNA	Microviridae	Chlamydiamicrovirus
vOTU_11095	4769	6.63037	4.54042	1.34015	1.58515	ssDNA	Microviridae	Chlamydiamicrovirus
vOTU_11096	4768	3.18324	22.7068	2.30953	0.288961	ssDNA	Microviridae	NA
vOTU_11097	4768	0	11.2921	17.7547	0.368806	ssDNA	Microviridae	Chlamydiamicrovirus
vOTU_11099	4768	0	11.0466	5.20172	0.0456254	ssDNA	Microviridae	Chlamydiamicrovirus
vOTU_11100	4768	0	0	1.09287	0.0152085	ssDNA	Microviridae	Chlamydiamicrovirus
vOTU_11101	4768	10.3455	16.6926	2.40614	1.6083	ssDNA	Microviridae	Chlamydiamicrovirus
vOTU_11103	4768	6.89703	0	0.0301899	3.86295	ssDNA	Microviridae	Chlamydiamicrovirus
vOTU_11105	4767	0	0	2.42174	0	ssDNA	Microviridae	Chlamydiamicrovirus
vOTU_11106	4767	0	2.45531	7.39506	1.44511	ssDNA	Microviridae	Chlamydiamicrovirus
vOTU_11107	4767	0	46.6509	3.30347	0.220569	ssDNA	Microviridae	Chlamydiamicrovirus
vOTU_11108	4767	0	5.64721	3.91947	0.0152117	ssDNA	Microviridae	Chlamydiamicrovirus
vOTU_11109	4767	5.30652	3.80573	1.9537	0.608467	ssDNA	Microviridae	Chlamydiamicrovirus
vOTU_11110	4767	0	6.50657	1.2773	1.28919	ssDNA	Microviridae	Chlamydiamicrovirus
vOTU_11112	4767	0	0	0.00603925	1.92047	ssDNA	Microviridae	NA
vOTU_11113	4767	0	0	0.0271766	1.20172	ssDNA	Microviridae	Chlamydiamicrovirus
vOTU_11116	4766	81.4721	65.2021	73.6611	70.228	ssDNA	Microviridae	Chlamydiamicrovirus
vOTU_11117	4766	0	17.4364	3.09274	0.787369	ssDNA	Microviridae	Chlamydiamicrovirus
vOTU_11118	4766	0.265382	0	4.21024	0.893873	ssDNA	Microviridae	Chlamydiamicrovirus
vOTU_11119	4766	9.02297	2.45582	1.40442	5.78165	ssDNA	Microviridae	NA
vOTU_11120	4766	0.530763	0	2.60648	3.20273	ssDNA	Microviridae	Chlamydiamicrovirus
vOTU_11122	4766	0	0.736747	1.19904	8.07148	ssDNA	Microviridae	Chlamydiamicrovirus
vOTU_11126	4766	0.265382	0.122791	0.881915	2.20615	ssDNA	Microviridae	Chlamydiamicrovirus
vOTU_11128	4766	39.0111	0.98233	0.709761	69.6422	NA	NA	NA
vOTU_11129	4766	0	23.6987	1.67322	0.281475	ssDNA	Microviridae	NA
vOTU_11130	4765	0	14.738	27.8466	0.0152181	ssDNA	Microviridae	Chlamydiamicrovirus
vOTU_11131	4765	0	0.736902	1.54368	0.00760903	ssDNA	Microviridae	Chlamydiamicrovirus
vOTU_11132	4765	0	0	0.758244	0.532632	ssDNA	Microviridae	Chlamydiamicrovirus
vOTU_11133	4765	0	3.19324	12.2527	0.521218	ssDNA	Microviridae	Chlamydiamicrovirus
vOTU_11134	4765	0	13.8783	4.13258	0.0266316	ssDNA	Microviridae	Chlamydiamicrovirus
vOTU_11135	4765	4.77787	0	0.0755223	10.8809	ssDNA	Microviridae	Chlamydiamicrovirus
vOTU_11136	4765	74.057	0	2.81849	200.361	ssDNA	Microviridae	Chlamydiamicrovirus
vOTU_11137	4765	0	14.8609	3.09943	1.24408	ssDNA	Microviridae	Chlamydiamicrovirus
vOTU_11138	4764	0	1.22843	3.96122	0	ssDNA	Microviridae	Chlamydiamicrovirus
vOTU_11139	4764	0	3.4396	5.24235	0.441416	ssDNA	Microviridae	Chlamydiamicrovirus
vOTU_11140	4764	0.530986	4.2995	24.4381	2.37451	ssDNA	Microviridae	Chlamydiamicrovirus
vOTU_11141	4764	0	32.3076	28.3661	0.0114159	ssDNA	Microviridae	Chlamydiamicrovirus
vOTU_11142	4764	0	0	4.58063	9.01478	ssDNA	Microviridae	Chlamydiamicrovirus
vOTU_11143	4764	0	0	0.314239	2.67133	ssDNA	Microviridae	Chlamydiamicrovirus
vOTU_11144	4764	5.04437	0	0.0936673	1.96735	ssDNA	Microviridae	Chlamydiamicrovirus
vOTU_11145	4764	1.06197	3.93097	1.26602	1.19867	ssDNA	Microviridae	Chlamydiamicrovirus
vOTU_11147	4764	36.107	12.2843	2.73448	9.90903	ssDNA	Microviridae	Chlamydiamicrovirus
vOTU_11148	4764	10.8852	0	0.114818	2.95292	ssDNA	Microviridae	NA
vOTU_11151	4763	0	37.1063	2.07622	0.0304489	ssDNA	Microviridae	Chlamydiamicrovirus
vOTU_11152	4763	0	0.737211	8.13868	2.18471	ssDNA	Microviridae	Chlamydiamicrovirus
vOTU_11153	4763	0	18.1845	61.0325	0.0418672	ssDNA	Microviridae	Chlamydiamicrovirus
vOTU_11155	4763	1.32774	4.54614	15.5369	16.2559	ssDNA	Microviridae	Chlamydiamicrovirus
vOTU_11157	4763	14.3396	0	0.411014	6.66069	ssDNA	Microviridae	Chlamydiamicrovirus
vOTU_11158	4763	2.12439	0	0.129953	12.7923	ssDNA	Microviridae	Chlamydiamicrovirus
vOTU_11159	4763	0	0	1.50504	4.57114	ssDNA	Microviridae	Chlamydiamicrovirus
vOTU_11160	4762	2.65605	2.0892	7.07938	5.12029	NA	NA	NA
vOTU_11161	4762	0	3.56394	7.55699	0.635754	ssDNA	Microviridae	Chlamydiamicrovirus
vOTU_11162	4762	6.90572	27.0368	2.29128	0.609106	ssDNA	Microviridae	Chlamydiamicrovirus
vOTU_11164	4762	8.49934	2.2121	3.63642	25.2779	NA	NA	NA
vOTU_11166	4762	19.6547	0	0.136026	2.51637	ssDNA	Microviridae	Chlamydiamicrovirus
vOTU_11169	4761	4.78189	16.2255	10.3764	2.04474	ssDNA	Microviridae	Chlamydiamicrovirus
vOTU_11171	4761	41.7087	18.9297	15.7642	42.5588	ssDNA	Microviridae	Chlamydiamicrovirus
vOTU_11172	4761	0.531321	14.6275	15.6221	6.56449	ssDNA	Microviridae	Chlamydiamicrovirus
vOTU_11175	4761	6.90717	0	0.111867	12.4017	ssDNA	Microviridae	Chlamydiamicrovirus
vOTU_11176	4761	2.12528	11.5545	6.41572	2.55878	ssDNA	Microviridae	Chlamydiamicrovirus
vOTU_11177	4761	0	0.860441	0.117914	3.39267	ssDNA	Microviridae	Chlamydiamicrovirus
vOTU_11178	4761	34.5358	26.182	11.1685	21.7915	ssDNA	Microviridae	Chlamydiamicrovirus
vOTU_11180	4760	0	7.25381	1.39107	0.0266596	ssDNA	Microviridae	Chlamydiamicrovirus
vOTU_11181	4760	1.5943	11.6799	32.3787	28.2477	ssDNA	Microviridae	Chlamydiamicrovirus
vOTU_11182	4760	0	11.1881	1.19148	0.0571276	ssDNA	Microviridae	Chlamydiamicrovirus
vOTU_11183	4760	0	1.72124	2.513	0.788361	ssDNA	Microviridae	Chlamydiamicrovirus
vOTU_11187	4760	9.03435	57.2928	40.3622	13.2612	NA	NA	NA
vOTU_11188	4760	0	1.72124	0.311479	3.16868	ssDNA	Microviridae	Chlamydiamicrovirus
vOTU_11189	4760	65.3662	47.4572	31.9281	39.6847	ssDNA	Microviridae	Chlamydiamicrovirus
vOTU_11194	4759	0.265772	5.53373	1.63031	0.0304745	ssDNA	Microviridae	Chlamydiamicrovirus
vOTU_11195	4759	8.23893	4.30401	28.7982	16.94	ssDNA	Microviridae	Chlamydiamicrovirus
vOTU_11196	4759	2.12618	1.72161	1.15241	2.22464	ssDNA	Microviridae	Chlamydiamicrovirus
vOTU_11197	4759	6.11275	6.39453	26.327	16.8371	ssDNA	Microviridae	Chlamydiamicrovirus
vOTU_1120	17350	4.08238	24.4546	31.0068	10.8196	ssDNA	Microviridae	Chlamydiamicrovirus
vOTU_11201	4758	0	7.87185	2.39304	0.0647719	ssDNA	Microviridae	Chlamydiamicrovirus
vOTU_11202	4758	7.97483	0.737986	2.59271	1.85933	ssDNA	Microviridae	Chlamydiamicrovirus
vOTU_11203	4758	1.06331	6.64187	20.8567	2.68994	ssDNA	Microviridae	Chlamydiamicrovirus
vOTU_11204	4758	0	2.70595	11.2089	2.16414	ssDNA	Microviridae	Chlamydiamicrovirus
vOTU_11207	4757	2.65884	13.5326	1.40708	0.102895	ssDNA	Microviridae	Chlamydiamicrovirus
vOTU_11208	4757	0	2.95256	12.7696	0.0952728	ssDNA	Microviridae	Chlamydiamicrovirus
vOTU_11209	4757	52.1132	8.11955	3.14398	16.7794	ssDNA	Microviridae	Chlamydiamicrovirus
vOTU_11212	4757	0.531767	0	0.0665714	2.4466	ssDNA	Microviridae	Chlamydiamicrovirus
vOTU_11214	4757	3.72237	0	1.63402	1.64631	ssDNA	Microviridae	Chlamydiamicrovirus
vOTU_11215	4757	7.71063	63.9722	76.6297	5.71256	ssDNA	Microviridae	Chlamydiamicrovirus
vOTU_11217	4756	2.6594	16.8578	2.70276	0.8462	ssDNA	Microviridae	Chlamydiamicrovirus
vOTU_11218	4756	0	2.33794	0.7052	0.320184	ssDNA	Microviridae	Chlamydiamicrovirus
vOTU_11221	4756	0	8.49041	4.39766	0.350678	ssDNA	Microviridae	Chlamydiamicrovirus
vOTU_11222	4756	1.06376	14.7659	2.04599	0.884317	ssDNA	Microviridae	Chlamydiamicrovirus
vOTU_11223	4756	19.4136	14.0276	0.608348	1.55518	ssDNA	Microviridae	Chlamydiamicrovirus
vOTU_11227	4756	0	4.30673	1.365	3.03412	ssDNA	Microviridae	Chlamydiamicrovirus
vOTU_11228	4756	0	0	0.308714	2.2794	ssDNA	Microviridae	Chlamydiamicrovirus
vOTU_11230	4756	7.97819	5.16807	1.54962	4.90186	ssDNA	Microviridae	Chlamydiamicrovirus
vOTU_11231	4756	0	0	0.16041	1.55137	ssDNA	Microviridae	Chlamydiamicrovirus
vOTU_11233	4755	0	0	3.22704	0.0266876	ssDNA	Microviridae	Chlamydiamicrovirus
vOTU_11234	4755	0	0	1.20787	0.0114375	ssDNA	Microviridae	Chlamydiamicrovirus
vOTU_11235	4755	8.51186	11.1998	1.91322	2.6192	ssDNA	Microviridae	Chlamydiamicrovirus
vOTU_11236	4755	11.7038	15.7536	4.61049	0.522314	ssDNA	Microviridae	Chlamydiamicrovirus
vOTU_11237	4755	161.991	58.9531	36.2331	134.57	NA	NA	NA
vOTU_11239	4755	4.52192	0.738452	0.012109	1.54788	ssDNA	Microviridae	Chlamydiamicrovirus
vOTU_11242	4755	6.38389	2.33843	0.402624	3.98026	ssDNA	Microviridae	Chlamydiamicrovirus
vOTU_11243	4755	6.91588	0	0.012109	1.41826	ssDNA	Microviridae	Chlamydiamicrovirus
vOTU_11244	4755	2.65996	56.6146	48.6902	2.96232	ssDNA	Microviridae	Chlamydiamicrovirus
vOTU_11245	4754	19.1557	388.261	367.57	16.5765	ssDNA	Microviridae	Chlamydiamicrovirus
vOTU_11246	4754	0	1.47721	2.72509	2.04775	ssDNA	Microviridae	Chlamydiamicrovirus
vOTU_11247	4754	0	3.93924	3.82724	0.869436	ssDNA	Microviridae	Chlamydiamicrovirus
vOTU_11248	4754	0	0	2.10438	0	ssDNA	Microviridae	NA
vOTU_11254	4753	0	18.7153	3.11332	0.797151	ssDNA	Microviridae	Chlamydiamicrovirus
vOTU_11256	4753	1.06443	26.5954	2.38647	0.827664	ssDNA	Microviridae	Chlamydiamicrovirus
vOTU_11257	4753	4.78993	6.64886	4.77597	3.19242	ssDNA	Microviridae	Chlamydiamicrovirus
vOTU_11258	4753	3.4594	0	0.218053	16.3969	ssDNA	Microviridae	Chlamydiamicrovirus
vOTU_11259	4753	3.7255	0.246254	0	1.59812	ssDNA	Microviridae	Chlamydiamicrovirus
vOTU_11262	4752	0	10.2217	0.872397	0	ssDNA	Microviridae	Chlamydiamicrovirus
vOTU_11263	4752	0	0.492612	1.04203	0.9461	NA	NA	NA
vOTU_11264	4752	27.681	8.86701	30.5036	70.4578	ssDNA	Microviridae	Chlamydiamicrovirus
vOTU_11265	4752	58.8221	17.3646	70.2098	233.416	ssDNA	Microviridae	Chlamydiamicrovirus
vOTU_11266	4752	1.33082	6.40395	14.3885	3.02523	ssDNA	Microviridae	Chlamydiamicrovirus
vOTU_11267	4752	3.19396	0	1.71753	1.39245	NA	NA	NA
vOTU_11269	4752	0	61.6996	125.492	19.0784	ssDNA	Microviridae	Chlamydiamicrovirus
vOTU_1127	17303	4.38586	23.6754	38.0391	20.3402	ssDNA	Microviridae	Chlamydiamicrovirus
vOTU_11270	4752	2.66163	0	0.0151458	1.79301	ssDNA	Microviridae	Chlamydiamicrovirus
vOTU_11272	4751	0.532439	6.28212	3.37519	1.44616	ssDNA	Microviridae	Chlamydiamicrovirus
vOTU_11273	4751	0	16.1364	3.62969	0.938668	ssDNA	Microviridae	Chlamydiamicrovirus
vOTU_11274	4751	9.05146	0.492716	1.22707	3.99125	ssDNA	Microviridae	Chlamydiamicrovirus
vOTU_11275	4751	0	11.0861	20.9116	1.99944	ssDNA	Microviridae	Chlamydiamicrovirus
vOTU_1128	17280	147.049	244.148	0.867172	0.750109	dsDNA	Siphoviridae	T5virus
vOTU_11280	4750	0	0	1.19702	0	ssDNA	Microviridae	Chlamydiamicrovirus
vOTU_11281	4750	20.2369	40.1648	2.35161	0.828186	ssDNA	Microviridae	Chlamydiamicrovirus
vOTU_11282	4750	1.59765	8.74754	0.990951	0.290056	ssDNA	Microviridae	Chlamydiamicrovirus
vOTU_11285	4750	0	1.23205	6.32451	4.04552	ssDNA	Microviridae	Chlamydiamicrovirus
vOTU_11286	4750	18.9056	0	0.0484869	1.72125	ssDNA	Microviridae	Chlamydiamicrovirus
vOTU_11288	4749	0	0	3.60394	0.893255	ssDNA	Microviridae	Chlamydiamicrovirus
vOTU_11289	4749	2.13065	17.9917	371.979	29.3973	NA	NA	NA
vOTU_11290	4749	0	4.92923	9.5115	2.96607	ssDNA	Microviridae	Chlamydiamicrovirus
vOTU_11292	4749	0	2.46462	1.10331	0.782553	NA	NA	NA
vOTU_11293	4749	0	8.62615	0.797171	0.0763466	ssDNA	Microviridae	Bronvirus
vOTU_11295	4749	23.9698	0	3.44329	168.779	NA	NA	NA
vOTU_11297	4749	0	0	0.0242486	1.1223	ssDNA	Microviridae	Chlamydiamicrovirus
vOTU_11298	4749	3.72864	31.1774	66.8775	16.5939	ssDNA	Microviridae	Chlamydiamicrovirus
vOTU_11299	4749	5.85929	8.50292	11.3695	6.82157	ssDNA	Microviridae	Chlamydiamicrovirus
vOTU_11302	4748	0.266388	5.05353	4.81132	0.232906	NA	NA	NA
vOTU_11303	4748	0	5.79307	1.50373	0	ssDNA	Microviridae	Chlamydiamicrovirus
vOTU_11304	4748	31.9665	10.9698	21.6373	64.431	ssDNA	Microviridae	Chlamydiamicrovirus
vOTU_11305	4748	0	1.72559	1.19449	0.0496358	ssDNA	Microviridae	Chlamydiamicrovirus
vOTU_11306	4748	0	1.47908	0.954988	0.446722	ssDNA	Microviridae	Chlamydiamicrovirus
vOTU_11312	4748	1.06555	0	0.0272854	7.85009	ssDNA	Microviridae	Chlamydiamicrovirus
vOTU_11313	4748	33.0321	4.31399	17.6476	61.9836	ssDNA	Microviridae	Chlamydiamicrovirus
vOTU_11314	4748	0	6.40935	7.82484	2.24506	ssDNA	Microviridae	Chlamydiamicrovirus
vOTU_11317	4747	5.32888	53.3814	4.23922	1.84455	ssDNA	Microviridae	Chlamydiamicrovirus
vOTU_11318	4747	11.1906	38.2176	6.22541	5.72459	ssDNA	Microviridae	Chlamydiamicrovirus
vOTU_11319	4747	0	1.47939	2.08625	0.0229136	ssDNA	Microviridae	Chlamydiamicrovirus
vOTU_11320	4747	2.66444	4.68474	8.99394	2.69617	ssDNA	Microviridae	Chlamydiamicrovirus
vOTU_11321	4747	18.1182	8.62979	0.466981	0.973829	ssDNA	Microviridae	Chlamydiamicrovirus
vOTU_11322	4747	18.6511	40.6833	5.03369	5.56801	ssDNA	Microviridae	Chlamydiamicrovirus
vOTU_11327	4746	7.995	4.80904	0.95539	1.01223	ssDNA	Microviridae	Chlamydiamicrovirus
vOTU_11328	4746	0	16.5234	11.8954	0.0649356	ssDNA	Microviridae	Chlamydiamicrovirus
vOTU_11329	4746	44.239	25.4016	10.5154	8.36524	ssDNA	Microviridae	Chlamydiamicrovirus
vOTU_11330	4746	0	1.72632	2.13825	0.0381974	ssDNA	Microviridae	Chlamydiamicrovirus
vOTU_11331	4746	0	0	1.34058	0.133691	ssDNA	Microviridae	Chlamydiamicrovirus
vOTU_11332	4746	0	0.739852	1.42247	0.015279	ssDNA	Microviridae	Chlamydiamicrovirus
vOTU_11333	4746	373.899	159.438	15.5046	71.4178	ssDNA	Microviridae	Chlamydiamicrovirus
vOTU_11336	4746	7.995	1.60301	1.42854	1.58901	ssDNA	Microviridae	Chlamydiamicrovirus
vOTU_11340	4745	4.79801	36.7537	2.57251	0.194848	ssDNA	Microviridae	Chlamydiamicrovirus
vOTU_11341	4745	0	0	1.32266	0	ssDNA	Microviridae	Chlamydiamicrovirus
vOTU_11342	4745	2.93212	0.493339	1.24379	7.17499	ssDNA	Microviridae	Chlamydiamicrovirus
vOTU_11343	4745	13.8609	5.18006	10.3932	143.844	ssDNA	Microviridae	Chlamydiamicrovirus
vOTU_11344	4745	6.39735	3.70004	1.7049	3.97337	ssDNA	Microviridae	Chlamydiamicrovirus
vOTU_11345	4745	1.86589	3.94671	1.26806	0.936034	ssDNA	Microviridae	Chlamydiamicrovirus
vOTU_11346	4745	2.66556	0.246669	1.15884	0.447004	ssDNA	Microviridae	Chlamydiamicrovirus
vOTU_11348	4745	0	1.23335	5.03582	2.04399	ssDNA	Microviridae	Chlamydiamicrovirus
vOTU_11349	4745	18.9255	5.42672	0.336732	1.58171	ssDNA	Microviridae	Chlamydiamicrovirus
vOTU_1135	17223	299.55	7.88316	0.0643547	4.5766	dsDNA	Myoviridae	NA
vOTU_11352	4745	15.9934	0	0.0879751	6.57134	ssDNA	Microviridae	Chlamydiamicrovirus
vOTU_11355	4745	7.46357	0.740008	0.515716	17.3682	ssDNA	Microviridae	Chlamydiamicrovirus
vOTU_11356	4745	11.1954	0	0.910087	1.05447	ssDNA	Microviridae	Chlamydiamicrovirus
vOTU_11358	4744	1.59967	3.33074	7.76165	4.78051	ssDNA	Microviridae	Chlamydiamicrovirus
vOTU_11359	4744	6.93192	17.1471	1.48982	0.871269	ssDNA	Microviridae	Chlamydiamicrovirus
vOTU_1136	17208	60.1975	60.1615	63.013	110.4	ssDNA	Microviridae	Chlamydiamicrovirus
vOTU_11362	4744	19.1961	50.8246	3.51064	1.51708	ssDNA	Microviridae	Chlamydiamicrovirus
vOTU_11363	4744	3.19935	2.71393	0.861731	1.97946	ssDNA	Microviridae	Gammasphaerolipovirus
vOTU_11364	4744	0	0	1.47162	1.71961	NA	NA	NA
vOTU_11365	4744	0	63.284	9.78854	0.0687844	ssDNA	Microviridae	Chlamydiamicrovirus
vOTU_11367	4744	0	0	0.382317	1.7005	ssDNA	Microviridae	Chlamydiamicrovirus
vOTU_11368	4744	8.53159	0	0.109233	4.78816	ssDNA	Microviridae	Gammasphaerolipovirus
vOTU_11370	4744	0	0	0.351975	1.71579	NA	NA	NA
vOTU_11372	4743	0	5.42901	42.1336	0.0802654	ssDNA	Microviridae	Chlamydiamicrovirus
vOTU_11374	4743	1.60001	18.8782	2.37633	0.573324	ssDNA	Microviridae	Chlamydiamicrovirus
vOTU_11375	4743	8.00005	9.254	7.96662	0.649767	ssDNA	Microviridae	Chlamydiamicrovirus
vOTU_11376	4743	37.0669	34.0547	5.76328	7.63668	ssDNA	Microviridae	NA
vOTU_11377	4743	1.60001	15.6701	8.10926	0.779721	ssDNA	Microviridae	Chlamydiamicrovirus
vOTU_11378	4743	132.001	14.9298	0.955995	21.7175	ssDNA	Microviridae	Chlamydiamicrovirus
vOTU_1138	17181	51.8262	60.9714	6.10099	6.30346	ssDNA	Microviridae	NA
vOTU_11381	4743	60.8004	0	0.0121396	6.0199	ssDNA	Microviridae	Chlamydiamicrovirus
vOTU_11384	4742	0	15.3032	9.09752	6.99985	ssDNA	Microviridae	Chlamydiamicrovirus
vOTU_11386	4742	1.0669	1.9746	1.0503	1.43361	ssDNA	Microviridae	Chlamydiamicrovirus
vOTU_11387	4742	2.66725	11.8476	12.8252	1.47949	ssDNA	Microviridae	Chlamydiamicrovirus
vOTU_11388	4742	10.669	20.4865	1.02905	0.795177	ssDNA	Microviridae	Chlamydiamicrovirus
vOTU_11389	4742	1.0669	7.775	3.59408	2.83664	ssDNA	Microviridae	NA
vOTU_11391	4742	0	0	0.0607109	1.07808	ssDNA	Microviridae	Chlamydiamicrovirus
vOTU_11392	4742	5.33449	0.493651	0.506936	3.94148	ssDNA	Microviridae	Chlamydiamicrovirus
vOTU_11393	4742	0.533449	0	4.18298	15.1351	ssDNA	Microviridae	Chlamydiamicrovirus
vOTU_11397	4741	0	3.95004	13.007	0.00764754	ssDNA	Microviridae	Chlamydiamicrovirus
vOTU_11398	4741	0.533562	0	5.84162	1.37656	ssDNA	Microviridae	Chlamydiamicrovirus
vOTU_11399	4741	3.73493	0	1.79135	3.39169	ssDNA	Microviridae	Chlamydiamicrovirus
vOTU_11401	4741	4.80206	9.75166	0.282365	0.799168	ssDNA	Microviridae	Chlamydiamicrovirus
vOTU_11402	4741	0	4.69067	0.321835	0.921529	ssDNA	Microviridae	Chlamydiamicrovirus
vOTU_11403	4741	0	8.64071	1.63347	1.40715	ssDNA	Microviridae	Chlamydiamicrovirus
vOTU_11405	4740	6.40409	2.46929	0.783501	1.17032	ssDNA	Microviridae	Chlamydiamicrovirus
vOTU_11407	4740	0	4.44473	2.03771	0.252422	ssDNA	Microviridae	Chlamydiamicrovirus
vOTU_11411	4740	10.6735	12.4699	0.838164	0.696073	ssDNA	Microviridae	Chlamydiamicrovirus
vOTU_11412	4740	0	30.6193	24.7805	2.33299	ssDNA	Microviridae	Chlamydiamicrovirus
vOTU_11414	4739	5.60477	176.345	68.3247	8.07922	ssDNA	Microviridae	Chlamydiamicrovirus
vOTU_11415	4739	271.431	36.9237	28.212	124.849	NA	NA	NA
vOTU_11416	4739	0	5.4336	5.62842	0.654141	ssDNA	Microviridae	Chlamydiamicrovirus
vOTU_11418	4739	0	11.6081	20.6639	2.86904	ssDNA	Microviridae	Chlamydiamicrovirus
vOTU_11419	4739	11.2095	12.4726	2.63044	3.95162	ssDNA	Microviridae	Chlamydiamicrovirus
vOTU_11420	4739	0	10.2497	16.6909	0.952521	ssDNA	Microviridae	Chlamydiamicrovirus
vOTU_11421	4739	1.06757	2.7168	1.66149	0.933394	ssDNA	Microviridae	Chlamydiamicrovirus
vOTU_11422	4739	35.7637	1.85236	4.89032	20.7183	ssDNA	Microviridae	Chlamydiamicrovirus
vOTU_11424	4739	10.6757	20.4995	2.43908	2.90729	ssDNA	Microviridae	Chlamydiamicrovirus
vOTU_11425	4739	32.2941	12.3491	0.39487	5.06481	ssDNA	Microviridae	Chlamydiamicrovirus
vOTU_11426	4739	73.6626	1.85236	0.39487	15.5464	ssDNA	Microviridae	Chlamydiamicrovirus
vOTU_11427	4739	1.06757	1.97585	1.23929	1.00608	ssDNA	Microviridae	Chlamydiamicrovirus
vOTU_11431	4738	30.4323	46.4423	16.3177	10.4493	ssDNA	Microviridae	Chlamydiamicrovirus
vOTU_11433	4738	7.4746	29.2735	20.5437	6.24052	ssDNA	Microviridae	Chlamydiamicrovirus
vOTU_11434	4738	3.2034	0.988135	1.30942	7.48786	ssDNA	Microviridae	Chlamydiamicrovirus
vOTU_11435	4738	0	2.2233	0.820289	0.983332	NA	NA	NA
vOTU_11436	4738	94.7672	99.184	36.0897	57.1059	ssDNA	Microviridae	Chlamydiamicrovirus
vOTU_11438	4738	12.0127	14.575	1.30031	0.902982	dsDNA	Microviridae	Cba41virus
vOTU_1144	17145	144.887	23.2451	0.123418	1.5797	dsDNA	Podoviridae	Vp5virus
vOTU_11440	4738	0	0.247034	0.0789908	16.2116	ssDNA	Microviridae	NA
vOTU_11441	4738	14.4153	2.47034	3.26293	19.7279	ssDNA	Microviridae	Chlamydiamicrovirus
vOTU_11442	4738	67.8053	35.2023	11.2623	21.8284	ssDNA	Microviridae	Chlamydiamicrovirus
vOTU_11443	4737	1.06803	170.119	86.4736	2.7784	ssDNA	Microviridae	Chlamydiamicrovirus
vOTU_11446	4737	1.06803	2.10023	0.619905	1.01416	ssDNA	Microviridae	Vp5virus
vOTU_11447	4737	28.0357	23.3496	8.14688	6.91539	ssDNA	Microviridae	Chlamydiamicrovirus
vOTU_11448	4737	7.47618	8.40092	3.46417	0.398008	ssDNA	Microviridae	Chlamydiamicrovirus
vOTU_11449	4737	0	15.3193	1.53153	0.007654	ssDNA	Microviridae	Chlamydiamicrovirus
vOTU_11450	4737	25.3656	38.4219	5.86782	8.43471	ssDNA	Microviridae	Chlamydiamicrovirus
vOTU_11453	4737	60.0764	82.5267	230.051	169.984	ssDNA	Microviridae	Chlamydiamicrovirus
vOTU_11455	4737	8.01019	0.370629	0.0668524	3.46726	ssDNA	Microviridae	Chlamydiamicrovirus
vOTU_11456	4737	17.0884	15.69	23.4926	65.5068	ssDNA	Microviridae	Chlamydiamicrovirus
vOTU_11458	4736	85.46	249.362	64.2436	20.3793	ssDNA	Microviridae	Chlamydiamicrovirus
vOTU_11459	4736	42.463	14.7047	6.98148	16.8462	ssDNA	Microviridae	Chlamydiamicrovirus
vOTU_11460	4736	24.8368	1.23569	0.990841	4.29863	ssDNA	Microviridae	Chlamydiamicrovirus
vOTU_11461	4736	0	0.988552	2.42239	0.00765562	ssDNA	Microviridae	Chlamydiamicrovirus
vOTU_11462	4736	1.60238	0	0.343451	1.38567	ssDNA	Microviridae	Chlamydiamicrovirus
vOTU_11463	4736	27.7745	2.96566	0.541011	3.37996	ssDNA	Microviridae	NA
vOTU_11464	4736	40.8606	13.2219	6.8599	21.1257	ssDNA	Microviridae	Chlamydiamicrovirus
vOTU_11465	4736	41.1276	0	0.139812	44.3031	ssDNA	Microviridae	Chlamydiamicrovirus
vOTU_11466	4736	0	0.123569	1.65647	1.10241	ssDNA	Microviridae	Chlamydiamicrovirus
vOTU_11467	4736	5.34125	12.8512	34.6399	39.2925	ssDNA	Microviridae	Chlamydiamicrovirus
vOTU_11468	4736	0	0	0.334333	1.86797	ssDNA	Microviridae	Chlamydiamicrovirus
vOTU_11469	4736	10.1484	0.741414	0.352569	1.71103	ssDNA	Microviridae	Chlamydiamicrovirus
vOTU_11470	4735	24.3078	16.9325	2.20402	3.3309	ssDNA	Microviridae	Chlamydiamicrovirus
vOTU_11471	4735	0	0	0.854249	0.080401	NA	NA	NA
vOTU_11472	4735	3.20543	0	0.896809	0.191431	ssDNA	Microviridae	Chlamydiamicrovirus
vOTU_11473	4735	0	36.5842	5.7639	0.049772	ssDNA	Microviridae	Chlamydiamicrovirus
vOTU_11474	4735	15.2258	3.21347	3.16771	3.74056	ssDNA	Microviridae	Chlamydiamicrovirus
vOTU_11475	4735	167.484	137.191	8.52425	9.95058	ssDNA	Microviridae	Chlamydiamicrovirus
vOTU_11476	4735	0	0	0.535045	1.54293	ssDNA	Microviridae	Chlamydiamicrovirus
vOTU_11477	4734	8.01526	25.9605	2.11327	0.758226	ssDNA	Microviridae	Chlamydiamicrovirus
vOTU_11480	4734	18.1679	14.3401	40.2737	25.144	ssDNA	Microviridae	Chlamydiamicrovirus
vOTU_11481	4734	2.1374	0.494485	1.77879	4.57999	ssDNA	Microviridae	Chlamydiamicrovirus
vOTU_11485	4733	0	11.4992	5.95186	0.0268116	ssDNA	Microviridae	Chlamydiamicrovirus
vOTU_11486	4733	148.046	0.741884	0.155107	13.0113	ssDNA	Microviridae	Cba41virus
vOTU_11487	4733	0	2.22565	0.0121653	1.76191	NA	Microviridae	NA
vOTU_11489	4732	38.2222	247.347	14.0721	5.39028	ssDNA	Microviridae	Chlamydiamicrovirus
vOTU_11491	4732	0	17.809	1.16203	0.0766209	ssDNA	Microviridae	Chlamydiamicrovirus
vOTU_11492	4732	0	23.7453	1.34759	0.0268173	ssDNA	Microviridae	Chlamydiamicrovirus
vOTU_11493	4732	0	56.0241	4.22832	0.088114	ssDNA	Microviridae	Chlamydiamicrovirus
vOTU_11494	4732	3.74204	6.43102	20.5515	5.91513	ssDNA	Microviridae	Chlamydiamicrovirus
vOTU_11496	4732	0	2.47347	1.29587	1.22977	ssDNA	Microviridae	Chlamydiamicrovirus
vOTU_11497	4732	0	16.4486	4.03972	0.191552	ssDNA	Microviridae	Chlamydiamicrovirus
vOTU_11498	4732	0.534577	2.3498	12.4781	0.241356	ssDNA	Microviridae	Chlamydiamicrovirus
vOTU_11499	4732	0	0	4.00018	0.00766209	ssDNA	Microviridae	Chlamydiamicrovirus
vOTU_115	45158	933.104	150.498	1.03469	12.0036	dsDNA	Siphoviridae	NA
vOTU_11500	4732	22.1849	21.8902	1.58486	4.03026	ssDNA	Microviridae	Chlamydiamicrovirus
vOTU_11501	4732	0	0.247347	5.04357	0.938606	ssDNA	Microviridae	Chlamydiamicrovirus
vOTU_11504	4732	7.48408	0	0.334615	11.2709	ssDNA	Microviridae	Chlamydiamicrovirus
vOTU_11506	4732	3.74204	13.8514	17.3483	13.083	ssDNA	Microviridae	Chlamydiamicrovirus
vOTU_11510	4731	0.53469	0.742198	5.97567	2.29528	ssDNA	Microviridae	Chlamydiamicrovirus
vOTU_11511	4731	2.67345	17.4416	18.5447	1.44461	ssDNA	Microviridae	Chlamydiamicrovirus
vOTU_11512	4731	0	100.32	72.3409	0.229911	ssDNA	Microviridae	Chlamydiamicrovirus
vOTU_11513	4731	0	3.46359	4.11664	3.3567	NA	NA	NA
vOTU_11514	4731	25.1304	53.6856	0.897567	0.797026	ssDNA	Microviridae	Chlamydiamicrovirus
vOTU_11515	4731	20.3182	0	0.118661	18.7569	ssDNA	Microviridae	Chlamydiamicrovirus
vOTU_11516	4731	2.13876	12.6174	12.1765	1.40629	ssDNA	Microviridae	Chlamydiamicrovirus
vOTU_11517	4730	0.802204	4.45413	1.49119	0.375601	ssDNA	Microviridae	Chlamydiamicrovirus
vOTU_11521	4730	0	3.95922	1.24773	0.00766533	ssDNA	Microviridae	Chlamydiamicrovirus
vOTU_11523	4730	0	0	0.00912973	1.71703	ssDNA	Microviridae	NA
vOTU_11525	4730	9.09165	8.41335	6.96294	27.3691	ssDNA	Microviridae	Chlamydiamicrovirus
vOTU_11528	4729	31.0251	26.4829	6.42869	8.35314	ssDNA	Microviridae	Chlamydiamicrovirus
vOTU_11530	4729	3.47695	7.79637	2.82473	0	ssDNA	Microviridae	Chlamydiamicrovirus
vOTU_11531	4729	0	11.2614	19.1095	0.601856	ssDNA	Microviridae	Chlamydiamicrovirus
vOTU_11532	4729	0	0.742512	1.73197	0	ssDNA	Microviridae	Chlamydiamicrovirus
vOTU_11533	4729	0	55.5646	209.343	1.16154	ssDNA	Microviridae	Chlamydiamicrovirus
vOTU_11534	4729	0	0.990015	5.07112	0.00383348	ssDNA	Microviridae	Chlamydiamicrovirus
vOTU_11537	4729	3.2095	0	0.0395705	2.17358	ssDNA	Microviridae	Chlamydiamicrovirus
vOTU_11538	4729	30.2227	14.1077	2.60861	4.21299	ssDNA	Microviridae	Chlamydiamicrovirus
vOTU_11539	4729	0	0	0.0121756	4.94518	ssDNA	Microviridae	Chlamydiamicrovirus
vOTU_11540	4728	6.68786	20.6709	2.23164	0.414103	ssDNA	Microviridae	Chlamydiamicrovirus
vOTU_11542	4728	0	0.495112	4.05532	0.256897	ssDNA	Microviridae	Chlamydiamicrovirus
vOTU_11543	4728	0	4.33223	1.72321	2.84121	ssDNA	Microviridae	NA
vOTU_11545	4728	0	0	0.0274008	3.75377	ssDNA	Microviridae	Chlamydiamicrovirus
vOTU_11546	4728	9.63052	0.742669	0.10047	5.14178	ssDNA	Microviridae	Chlamydiamicrovirus
vOTU_11547	4728	0	0	0.608906	2.90255	ssDNA	Microviridae	Chlamydiamicrovirus
vOTU_11548	4728	90.6874	8.16936	34.869	207.239	ssDNA	Microviridae	Chlamydiamicrovirus
vOTU_11549	4727	6.95685	20.0563	1.17848	0.767019	ssDNA	Microviridae	Chlamydiamicrovirus
vOTU_11550	4727	13.111	11.39	22.7109	29.0279	ssDNA	Microviridae	Chlamydiamicrovirus
vOTU_11551	4727	1.07028	13.8661	25.2141	18.1899	ssDNA	Microviridae	Chlamydiamicrovirus
vOTU_11552	4727	2.94328	11.6376	1.97936	0.0268457	ssDNA	Microviridae	Chlamydiamicrovirus
vOTU_11554	4727	0	0	0.0304518	1.12368	NA	NA	NA
vOTU_11555	4727	0	0	0.43546	1.69511	ssDNA	Microviridae	Chlamydiamicrovirus
vOTU_11556	4727	0	0.86663	2.32042	21.8907	ssDNA	Microviridae	Chlamydiamicrovirus
vOTU_11557	4727	0	0.990434	4.11708	5.19656	ssDNA	Microviridae	Chlamydiamicrovirus
vOTU_11558	4727	0	0	0.0304518	3.61266	ssDNA	Microviridae	Chlamydiamicrovirus
vOTU_11559	4727	1.60543	0.247609	1.49823	2.37393	ssDNA	Microviridae	Chlamydiamicrovirus
vOTU_11560	4726	0	25.0138	13.161	0.276185	ssDNA	Microviridae	Chlamydiamicrovirus
vOTU_11563	4725	543.667	0.123857	1.15461	228.665	ssDNA	Microviridae	Chlamydiamicrovirus
vOTU_11565	4725	7.49516	66.0156	7.83551	1.59224	ssDNA	Microviridae	Chlamydiamicrovirus
vOTU_11566	4725	5.62137	9.66082	5.48973	1.38122	ssDNA	Microviridae	Chlamydiamicrovirus
vOTU_11567	4725	4.81832	1.48628	2.22087	0.744324	ssDNA	Microviridae	Chlamydiamicrovirus
vOTU_11568	4725	1.60611	2.47713	6.65653	2.86603	ssDNA	Microviridae	Chlamydiamicrovirus
vOTU_11569	4725	5.35369	5.32584	32.0062	5.38676	ssDNA	Microviridae	Chlamydiamicrovirus
vOTU_11570	4725	0	0	1.5933	0	ssDNA	Microviridae	Chlamydiamicrovirus
vOTU_11571	4725	0	5.69741	1.0358	0.0115102	ssDNA	Microviridae	Chlamydiamicrovirus
vOTU_11574	4725	0	2.72485	15.8995	5.14888	ssDNA	Microviridae	Chlamydiamicrovirus
vOTU_11575	4725	562.405	0.123857	1.39528	250.074	ssDNA	Microviridae	Chlamydiamicrovirus
vOTU_11576	4725	0	0.495427	0.487434	2.7164	NA	NA	NA
vOTU_11577	4725	15.5257	2.35328	0.411273	3.3226	ssDNA	Microviridae	Chlamydiamicrovirus
vOTU_11578	4725	2.14148	2.47713	5.16071	3.00415	ssDNA	Microviridae	Chlamydiamicrovirus
vOTU_11581	4724	0	5.94638	8.34603	0	ssDNA	Microviridae	Chlamydiamicrovirus
vOTU_11583	4724	9.63868	7.92851	0.834908	0.537255	ssDNA	Microviridae	Chlamydiamicrovirus
vOTU_11584	4724	8.03223	0	0.50582	19.8899	ssDNA	Microviridae	Chlamydiamicrovirus
vOTU_11586	4724	24.8999	2.47766	0.3687	1.6463	ssDNA	Microviridae	Chlamydiamicrovirus
vOTU_11588	4724	1.07096	3.22096	0.292523	25.8343	NA	NA	NA
vOTU_11589	4724	0	0	0.43269	0.771344	NA	NA	NA
vOTU_11590	4723	6.96274	172.234	7.42128	0.372319	ssDNA	Microviridae	Alphasphaerolipovirus
vOTU_11593	4723	19.0136	39.6509	4.67221	1.36261	ssDNA	Microviridae	Chlamydiamicrovirus
vOTU_11594	4723	7.49834	156.126	7.76263	0.406865	ssDNA	Microviridae	Alphasphaerolipovirus
vOTU_11595	4723	0	1.48691	1.43244	0	ssDNA	Microviridae	Chlamydiamicrovirus
vOTU_11596	4723	9.10512	0.247818	2.76736	2.28382	ssDNA	Microviridae	Chlamydiamicrovirus
vOTU_11597	4723	8.56953	0	0.182865	3.93814	ssDNA	Microviridae	Chlamydiamicrovirus
vOTU_116	45102	243.752	0.752581	0.0242558	3.09658	dsDNA	Myoviridae	Schizot4virus
vOTU_11602	4723	4.28476	14.8691	23.5805	8.01063	ssDNA	Microviridae	Chlamydiamicrovirus
vOTU_11604	4723	14.1933	34.1989	4.50458	1.43554	ssDNA	Microviridae	Chlamydiamicrovirus
vOTU_11605	4723	0	4.21291	4.80936	6.1759	ssDNA	Microviridae	Chlamydiamicrovirus
vOTU_11608	4722	1.07142	13.1372	6.84366	4.24611	ssDNA	Microviridae	Chlamydiamicrovirus
vOTU_11609	4722	0	0.743612	1.1523	0.00767832	ssDNA	Microviridae	Alphaturrivirus
vOTU_11613	4722	16.0713	1.48722	0.158517	1.91958	ssDNA	Microviridae	Chlamydiamicrovirus
vOTU_11614	4722	0	0.123935	0.149372	2.73732	ssDNA	Microviridae	Chlamydiamicrovirus
vOTU_11617	4721	0	23.6767	3.41798	1.45535	ssDNA	Microviridae	Chlamydiamicrovirus
vOTU_11618	4721	7.76942	5.45431	2.74109	1.30943	ssDNA	Microviridae	Chlamydiamicrovirus
vOTU_11621	4721	11.7881	0.991693	0.0609809	6.59707	ssDNA	Microviridae	Chlamydiamicrovirus
vOTU_11623	4721	20.3612	0	0.198188	6.42427	ssDNA	Microviridae	Chlamydiamicrovirus
vOTU_11624	4721	5.89405	0	0.155501	2.2963	ssDNA	Microviridae	Chlamydiamicrovirus
vOTU_11625	4720	7.5031	14.1346	26.1389	18.6432	ssDNA	Microviridae	Chlamydiamicrovirus
vOTU_11626	4720	0	27.2773	0.811218	0.0307263	ssDNA	Microviridae	Chlamydiamicrovirus
vOTU_11627	4720	0.267968	13.8866	1.09484	0.0153631	ssDNA	Microviridae	Chlamydiamicrovirus
vOTU_11628	4720	0	0.123988	1.38151	0.503143	ssDNA	Microviridae	Chlamydiamicrovirus
vOTU_11629	4720	2.14374	1.23988	1.13144	0.422486	ssDNA	Microviridae	Chlamydiamicrovirus
vOTU_11633	4720	4.28749	0	0.533696	2.19693	dsDNA	Myoviridae	NA
vOTU_11634	4720	0	0	0.207379	3.53736	ssDNA	Microviridae	Chlamydiamicrovirus
vOTU_11635	4720	11.2547	0.991903	0.704479	19.8415	ssDNA	Microviridae	Chlamydiamicrovirus
vOTU_11636	4720	2.67968	17.2343	15.1173	1.04469	ssDNA	Microviridae	Chlamydiamicrovirus
vOTU_11637	4720	3.21562	0.495952	3.00395	3.18017	NA	NA	NA
vOTU_11638	4720	6.43123	7.1913	2.88806	1.40189	ssDNA	Microviridae	Chlamydiamicrovirus
vOTU_11641	4719	45.5642	66.8436	49.1715	55.2499	ssDNA	Microviridae	Chlamydiamicrovirus
vOTU_11643	4719	0	9.54909	10.3162	0.411051	ssDNA	Microviridae	Chlamydiamicrovirus
vOTU_11644	4719	0	7.93691	1.26894	0.0038416	ssDNA	Microviridae	Chlamydiamicrovirus
vOTU_11645	4719	5.36049	20.5864	2.26335	0.522457	ssDNA	Microviridae	Chlamydiamicrovirus
vOTU_11646	4719	1.0721	2.97634	0.768685	0.45715	ssDNA	Microviridae	Chlamydiamicrovirus
vOTU_11647	4719	4.82445	0.620071	0.497205	8.0251	ssDNA	Microviridae	Chlamydiamicrovirus
vOTU_11648	4719	6.96864	23.4387	2.96798	1.8286	ssDNA	Microviridae	Chlamydiamicrovirus
vOTU_11653	4718	59.7822	101.465	26.9646	22.7163	ssDNA	Microviridae	Chlamydiamicrovirus
vOTU_11656	4718	9.11477	2.97697	2.7825	2.74348	ssDNA	Microviridae	Chlamydiamicrovirus
vOTU_11657	4718	53.6163	76.2849	30.3115	24.845	ssDNA	Microviridae	Chlamydiamicrovirus
vOTU_11659	4718	0	0	1.42176	0.0691634	ssDNA	Microviridae	Chlamydiamicrovirus
vOTU_11660	4718	0	2.60485	4.71072	0.0115272	ssDNA	Microviridae	Chlamydiamicrovirus
vOTU_11663	4718	51.4717	0	0.305099	9.38701	ssDNA	Microviridae	Chlamydiamicrovirus
vOTU_11665	4718	8.84669	0	0.0518667	5.11809	ssDNA	Microviridae	Chlamydiamicrovirus
vOTU_11666	4718	0	6.20202	30.5526	0.630156	ssDNA	Microviridae	Chlamydiamicrovirus
vOTU_11667	4717	69.9841	78.9065	22.6736	27.0064	ssDNA	Microviridae	Chlamydiamicrovirus
vOTU_11671	4717	10.7255	27.791	3.05468	1.64874	ssDNA	Microviridae	Chlamydiamicrovirus
vOTU_11672	4717	90.0945	97.6405	25.9358	29.8081	ssDNA	Microviridae	Chlamydiamicrovirus
vOTU_11673	4717	0	50.6192	23.58	0.0192161	ssDNA	Microviridae	Cp8virus
vOTU_11674	4717	1.07255	0	0.592017	0.772489	ssDNA	Microviridae	Chlamydiamicrovirus
vOTU_11675	4717	0	0	1.96525	0.0883942	ssDNA	Microviridae	Chlamydiamicrovirus
vOTU_11676	4717	0	0.744401	0.500468	1.06457	NA	NA	NA
vOTU_11678	4717	0	0	0.454693	3.64338	ssDNA	Microviridae	Chlamydiamicrovirus
vOTU_11679	4717	112.082	101.983	27.0954	31.2262	ssDNA	Microviridae	Chlamydiamicrovirus
vOTU_11680	4717	6.9716	5.9552	1.7791	1.81785	ssDNA	Microviridae	Chlamydiamicrovirus
vOTU_11681	4717	19.5741	11.166	2.11173	4.84247	ssDNA	Microviridae	Chlamydiamicrovirus
vOTU_11683	4716	1.87737	1.98549	1.42541	1.06096	ssDNA	Microviridae	Chlamydiamicrovirus
vOTU_11685	4716	0.53639	33.381	24.1924	3.15596	ssDNA	Microviridae	Chlamydiamicrovirus
vOTU_11686	4716	0	0.744558	3.56506	0.0230643	ssDNA	Microviridae	Chlamydiamicrovirus
vOTU_11689	4716	1.60917	25.4391	23.7437	3.36738	ssDNA	Microviridae	Chlamydiamicrovirus
vOTU_11692	4715	42.3838	34.5052	1.9264	2.38766	ssDNA	Microviridae	Chlamydiamicrovirus
vOTU_11693	4715	0	17.0044	1.60279	0.322968	ssDNA	Microviridae	NA
vOTU_11694	4715	10.9983	7.57128	6.76223	11.1078	ssDNA	Microviridae	NA
vOTU_11695	4715	15.5586	21.2244	2.43929	0.953525	ssDNA	Microviridae	Chlamydiamicrovirus
vOTU_11696	4715	38.0918	24.8239	6.83856	27.0255	ssDNA	Microviridae	Chlamydiamicrovirus
vOTU_11697	4715	6.43805	0	0.0305293	1.66867	ssDNA	Microviridae	NA
vOTU_11698	4715	0	2.48239	1.71269	2.31845	ssDNA	Microviridae	Chlamydiamicrovirus
vOTU_11699	4714	0	4.96583	7.32247	0.161518	ssDNA	Microviridae	Chlamydiamicrovirus
vOTU_11701	4714	35.9534	9.18678	5.60942	17.967	ssDNA	Microviridae	Chlamydiamicrovirus
vOTU_11703	4714	24.4161	0.248291	1.25502	45.1405	ssDNA	Microviridae	Chlamydiamicrovirus
vOTU_11704	4714	63.5892	45.8098	13.0662	17.4863	ssDNA	Microviridae	Chlamydiamicrovirus
vOTU_11705	4714	13.9521	19.9875	0.882483	0.869122	ssDNA	Microviridae	Chlamydiamicrovirus
vOTU_11706	4714	0	0	0.0885536	3.58801	ssDNA	Microviridae	Chlamydiamicrovirus
vOTU_11707	4714	0	0	0.818358	2.33432	ssDNA	Microviridae	Chlamydiamicrovirus
vOTU_11708	4713	13.4183	8.19536	0.846019	0.903925	ssDNA	Microviridae	Chlamydiamicrovirus
vOTU_11709	4713	0	24.8344	2.27845	0.0923157	ssDNA	Microviridae	Chlamydiamicrovirus
vOTU_11710	4713	37.5712	42.591	1.19725	1.5886	ssDNA	Microviridae	Chlamydiamicrovirus
vOTU_11712	4713	2.14693	8.94039	13.8112	2.49637	ssDNA	Microviridae	Chlamydiamicrovirus
vOTU_11713	4713	0	25.2069	49.4448	1.39243	ssDNA	Microviridae	Chlamydiamicrovirus
vOTU_11717	4713	2.68366	4.96688	15.9003	5.52741	ssDNA	Microviridae	Chlamydiamicrovirus
vOTU_11718	4713	19.054	0	0.0580302	5.79666	ssDNA	Microviridae	Chlamydiamicrovirus
vOTU_11719	4713	5.36732	6.82946	12.4521	3.23874	ssDNA	Microviridae	Chlamydiamicrovirus
vOTU_11722	4712	6.979	4.47114	1.63741	0.569401	NA	Microviridae	NA
vOTU_11723	4712	0	7.4519	0.974504	0.107725	ssDNA	Microviridae	Chlamydiamicrovirus
vOTU_11724	4712	6.44215	12.6682	1.36858	0.977216	ssDNA	Microviridae	Chlamydiamicrovirus
vOTU_11727	4712	0	4.71954	2.06815	2.37379	ssDNA	Microviridae	Chlamydiamicrovirus
vOTU_11733	4711	0	24.845	31.3649	0.188558	ssDNA	Microviridae	Chlamydiamicrovirus
vOTU_11734	4711	11.2762	31.9258	1.97998	1.03514	ssDNA	Microviridae	NA
vOTU_11736	4711	0	7.20504	39.7034	0.030785	ssDNA	Microviridae	Chlamydiamicrovirus
vOTU_11737	4711	0	0.869573	0.928878	0.0115444	ssDNA	Microviridae	Chlamydiamicrovirus
vOTU_11738	4711	15.5718	9.44108	5.40521	8.35427	ssDNA	Microviridae	Chlamydiamicrovirus
vOTU_1174	16796	20.558	14.5295	21.7889	28.6056	ssDNA	Microviridae	Chlamydiamicrovirus
vOTU_11742	4711	3.49024	0.372674	0.20472	3.72113	ssDNA	Microviridae	Chlamydiamicrovirus
vOTU_11746	4710	0	7.70357	4.39477	0.0192447	ssDNA	Microviridae	Prymnesiovirus
vOTU_11747	4710	3.22244	14.1646	7.08725	3.39092	ssDNA	Microviridae	Chlamydiamicrovirus
vOTU_11748	4710	0	7.95207	9.7614	0.723601	ssDNA	Microviridae	Chlamydiamicrovirus
vOTU_11749	4710	0	5.21855	1.42112	0.0230936	ssDNA	Microviridae	Chlamydiamicrovirus
vOTU_11750	4710	0	0	2.97671	0.00769788	ssDNA	Microviridae	Chlamydiamicrovirus
vOTU_11752	4710	0	1.24251	7.39592	0.561945	ssDNA	Microviridae	Chlamydiamicrovirus
vOTU_11754	4710	16.6493	0	0.0886289	1.88983	ssDNA	Microviridae	Chlamydiamicrovirus
vOTU_11757	4709	0	0.745665	1.98082	0.592863	ssDNA	Microviridae	Chlamydiamicrovirus
vOTU_11758	4709	0	0.49711	7.34553	0.704505	ssDNA	Microviridae	Chlamydiamicrovirus
vOTU_11759	4709	0	0	1.14019	0.0230985	ssDNA	Microviridae	Chlamydiamicrovirus
vOTU_1176	16754	65.6789	41.2178	224.135	259.537	ssDNA	Microviridae	Chlamydiamicrovirus
vOTU_11760	4709	0	58.9075	68.6469	0	ssDNA	Microviridae	Chlamydiamicrovirus
vOTU_11761	4709	0.268594	0.869943	1.16465	0.277182	ssDNA	Microviridae	Chlamydiamicrovirus
vOTU_11762	4709	0	35.1705	6.91452	0	ssDNA	Microviridae	Chlamydiamicrovirus
vOTU_11764	4709	63.1196	0	0.348477	28.9425	ssDNA	Microviridae	Chlamydiamicrovirus
vOTU_11765	4709	59.6278	10.315	1.35723	4.88919	ssDNA	Microviridae	Chlamydiamicrovirus
vOTU_11766	4708	9.13413	48.2299	8.20624	1.92529	ssDNA	Microviridae	Chlamydiamicrovirus
vOTU_11767	4708	11.2833	3.60481	5.87339	9.46471	ssDNA	Microviridae	Chlamydiamicrovirus
vOTU_11768	4708	3.76111	0	3.35404	4.72851	ssDNA	Microviridae	Chlamydiamicrovirus
vOTU_11769	4708	7.79088	1.49165	2.55298	4.7131	ssDNA	Microviridae	Chlamydiamicrovirus
vOTU_11771	4708	0	0	2.03016	7.43161	ssDNA	Microviridae	Chlamydiamicrovirus
vOTU_11772	4708	59.1032	34.0593	75.4552	128.836	NA	NA	NA
vOTU_11774	4708	4.83572	0.994431	1.49816	14.74	ssDNA	Microviridae	Chlamydiamicrovirus
vOTU_11775	4708	0	0	0.0122299	1.3323	ssDNA	Microviridae	Chlamydiamicrovirus
vOTU_11776	4708	0	1.24304	0	0.700805	NA	NA	NA
vOTU_11778	4708	5.37302	2.73469	0.461677	0.835575	ssDNA	Microviridae	Chlamydiamicrovirus
vOTU_11779	4708	4.83572	2.85899	6.39622	14.0469	ssDNA	Microviridae	Chlamydiamicrovirus
vOTU_11781	4707	82.7621	63.0355	17.1866	15.8677	ssDNA	Microviridae	Chlamydiamicrovirus
vOTU_11782	4707	100.228	33.0719	11.5474	22.5422	ssDNA	Microviridae	Chlamydiamicrovirus
vOTU_11784	4707	82.4934	54.954	15.9787	15.4248	ssDNA	Microviridae	Chlamydiamicrovirus
vOTU_11785	4707	2.68708	4.47589	1.48013	0.477573	ssDNA	Microviridae	Chlamydiamicrovirus
vOTU_11786	4707	0	10.5681	1.14068	0.0269597	ssDNA	Microviridae	Chlamydiamicrovirus
vOTU_11787	4707	122.531	36.5531	12.4863	27.006	ssDNA	Microviridae	Chlamydiamicrovirus
vOTU_11791	4707	7.52382	0.745982	0.342509	1.56752	ssDNA	Microviridae	Chlamydiamicrovirus
vOTU_11792	4707	5.37416	46.2509	6.95721	1.20163	ssDNA	Microviridae	NA
vOTU_11793	4707	0	10.9411	19.2264	1.40191	ssDNA	Microviridae	Chlamydiamicrovirus
vOTU_11794	4707	31.4388	1.11897	0.565751	12.467	ssDNA	Microviridae	Chlamydiamicrovirus
vOTU_11795	4707	7.25512	0	0.434252	45.8855	ssDNA	Microviridae	Chlamydiamicrovirus
vOTU_11797	4707	0	0	0.379206	1.15542	ssDNA	Microviridae	Chlamydiamicrovirus
vOTU_11798	4706	13.9758	15.1715	1.47738	1.89529	ssDNA	Microviridae	Chlamydiamicrovirus
vOTU_118	44956	312.545	27.4413	0.118471	2.17553	dsDNA	Podoviridae	NA
vOTU_11800	4706	25.5327	14.1767	2.07384	7.36157	dsDNA	NA	NA
vOTU_11801	4706	4.83777	45.0171	2.39807	0.269655	ssDNA	Microviridae	Chlamydiamicrovirus
vOTU_11802	4706	3.76271	20.2702	1.09504	1.06706	ssDNA	Microviridae	Chlamydiamicrovirus
vOTU_11804	4706	0	9.57547	0.948217	0.00385221	ssDNA	Microviridae	Chlamydiamicrovirus
vOTU_11805	4706	14.2446	10.3216	0.648458	1.96078	ssDNA	Microviridae	Chlamydiamicrovirus
vOTU_11808	4706	0	2.73585	0.428227	1.03239	NA	NA	NA
vOTU_11809	4705	2.68822	1.99013	2.84526	9.49001	ssDNA	Microviridae	Chlamydiamicrovirus
vOTU_11810	4705	0	5.47286	2.4873	0	ssDNA	Microviridae	Chlamydiamicrovirus
vOTU_11811	4705	0	1.99013	3.24604	0.0655015	ssDNA	Microviridae	Chlamydiamicrovirus
vOTU_11815	4705	12.097	15.0504	1.38897	2.30026	ssDNA	Microviridae	Chlamydiamicrovirus
vOTU_11816	4705	5.64527	11.8164	2.81466	2.10761	ssDNA	Microviridae	Chlamydiamicrovirus
vOTU_11817	4705	0	2.11451	4.74209	7.10884	ssDNA	Microviridae	Chlamydiamicrovirus
vOTU_11818	4705	0	0.746299	2.91562	4.75464	ssDNA	Microviridae	Chlamydiamicrovirus
vOTU_11819	4704	2.41991	84.4741	9.58719	0.304454	ssDNA	Microviridae	Chlamydiamicrovirus
vOTU_11822	4704	5.37759	0.746458	3.64454	7.29919	ssDNA	Microviridae	Chlamydiamicrovirus
vOTU_11826	4704	15.8639	20.652	1.24239	1.93078	ssDNA	Microviridae	Chlamydiamicrovirus
vOTU_11827	4704	0	0	0.0275406	1.16772	ssDNA	Microviridae	Chlamydiamicrovirus
vOTU_11828	4703	0	0	1.73237	0.023128	ssDNA	Microviridae	Chlamydiamicrovirus
vOTU_11829	4703	25.0111	1.74211	9.12093	68.8251	NA	NA	NA
vOTU_11831	4703	18.2877	9.45714	2.87095	4.33265	ssDNA	Microviridae	Chlamydiamicrovirus
vOTU_11832	4703	69.6546	29.118	15.1383	26.8632	ssDNA	Microviridae	Chlamydiamicrovirus
vOTU_11837	4703	4.84086	0	1.27938	6.10194	ssDNA	Microviridae	Chlamydiamicrovirus
vOTU_11838	4703	23.6664	7.34173	2.14556	5.37726	ssDNA	Microviridae	Chlamydiamicrovirus
vOTU_11842	4702	457.289	372.392	250.16	492.276	ssDNA	Microviridae	Chlamydiamicrovirus
vOTU_11844	4702	0	6.84544	1.0378	1.18363	ssDNA	Microviridae	Chlamydiamicrovirus
vOTU_11848	4702	18.8296	8.9613	0.434714	1.38026	ssDNA	Microviridae	Chlamydiamicrovirus
vOTU_11850	4702	12.3737	2.24033	0.281646	1.73497	ssDNA	Microviridae	Chlamydiamicrovirus
vOTU_11855	4701	0	0.124489	1.54326	0.134971	ssDNA	Microviridae	Chlamydiamicrovirus
vOTU_11857	4701	5.38102	9.0877	0.722636	0.597728	ssDNA	Microviridae	Chlamydiamicrovirus
vOTU_11858	4701	0	8.71423	4.11841	0.524458	ssDNA	Microviridae	Chlamydiamicrovirus
vOTU_11859	4701	2.15241	2.2408	4.10617	3.18145	ssDNA	Microviridae	Chlamydiamicrovirus
vOTU_11860	4701	0	1.49387	4.86555	0.215953	ssDNA	Microviridae	Chlamydiamicrovirus
vOTU_11861	4701	2.15241	0.995912	0.0122481	1.22245	dsDNA	Myoviridae	Sep1virus
vOTU_11865	4700	0	16.9341	1.84373	0.119571	ssDNA	Microviridae	Chlamydiamicrovirus
vOTU_11866	4700	0	3.48643	2.16224	0.131142	ssDNA	Microviridae	Chlamydiamicrovirus
vOTU_11867	4700	6.4586	19.6735	10.5417	1.57371	ssDNA	Microviridae	Chlamydiamicrovirus
vOTU_11869	4700	0	1.24516	3.51901	1.107	ssDNA	Microviridae	Chlamydiamicrovirus
vOTU_11871	4700	6.4586	0	0.490027	5.26498	ssDNA	Microviridae	Chlamydiamicrovirus
vOTU_11872	4700	17.492	32.125	9.2707	5.00655	ssDNA	Microviridae	Chlamydiamicrovirus
vOTU_11875	4700	0	0	0.287891	6.74226	ssDNA	Microviridae	Chlamydiamicrovirus
vOTU_11876	4700	117.6	0	0.266452	49.0318	ssDNA	Microviridae	Chlamydiamicrovirus
vOTU_11877	4700	8.61146	0.124516	0.0643161	7.74897	ssDNA	Microviridae	NA
vOTU_11880	4699	0	0	3.07557	1.59719	ssDNA	Microviridae	Chlamydiamicrovirus
vOTU_11882	4699	11.305	0.747252	0.514638	5.0732	ssDNA	Microviridae	Chlamydiamicrovirus
vOTU_11884	4698	9.69202	8.09695	0.563771	1.0573	ssDNA	Microviridae	Chlamydiamicrovirus
vOTU_11885	4698	2.69223	2.49137	3.30296	0.401312	ssDNA	Microviridae	Chlamydiamicrovirus
vOTU_11886	4698	1.07689	8.47066	1.08771	0.478488	ssDNA	Microviridae	Chlamydiamicrovirus
vOTU_11887	4698	4.84601	8.47066	42.0193	17.5883	ssDNA	Microviridae	Chlamydiamicrovirus
vOTU_11888	4698	4.30756	1.74396	0.612795	1.45476	ssDNA	Microviridae	Chlamydiamicrovirus
vOTU_11889	4698	0	13.2043	6.44354	0	ssDNA	Microviridae	NA
vOTU_11891	4698	0	3.98619	0.857913	2.25738	ssDNA	Microviridae	Chlamydiamicrovirus
vOTU_11892	4698	6.99979	4.23533	0.631179	1.37758	ssDNA	Microviridae	Chlamydiamicrovirus
vOTU_11893	4698	0	10.5883	33.428	10.2605	ssDNA	Microviridae	Chlamydiamicrovirus
vOTU_11894	4698	38.7681	0	0.156263	15.9946	ssDNA	Microviridae	Chlamydiamicrovirus
vOTU_11895	4698	75.1132	61.0386	51.8761	40.3396	ssDNA	Microviridae	Chlamydiamicrovirus
vOTU_11896	4698	0	2.49137	0.965152	1.44704	ssDNA	Microviridae	Chlamydiamicrovirus
vOTU_11897	4698	6.46135	1.24569	15.372	25.2171	ssDNA	Microviridae	Chlamydiamicrovirus
vOTU_11898	4698	23.9608	1.9931	0.487172	6.34382	ssDNA	Microviridae	Chlamydiamicrovirus
vOTU_119	44898	3.60585	946.122	2.7322	0.00726788	dsDNA	Podoviridae	Cba41virus
vOTU_11901	4697	5.3856	5.1084	44.7619	5.24519	ssDNA	Microviridae	Chlamydiamicrovirus
vOTU_11902	4697	0	18.6893	55.1817	0.223856	ssDNA	Microviridae	Chlamydiamicrovirus
vOTU_11903	4697	0	0	0.508728	0.632973	NA	NA	NA
vOTU_11905	4697	3.23136	9.71841	1.46183	1.06139	ssDNA	Microviridae	Chlamydiamicrovirus
vOTU_11906	4696	17.7763	9.34662	2.75875	4.88342	ssDNA	Microviridae	Chlamydiamicrovirus
vOTU_11907	4696	11.8508	12.2129	1.033	0.818408	ssDNA	Microviridae	Chlamydiamicrovirus
vOTU_11908	4696	0	0	0.478183	0.775943	ssDNA	Microviridae	Chlamydiamicrovirus
vOTU_11909	4696	1.61602	0	0.00306528	3.45121	ssDNA	Microviridae	Chlamydiamicrovirus
vOTU_11910	4696	0	3.4894	0.340246	1.23147	ssDNA	Microviridae	Chlamydiamicrovirus
vOTU_11911	4696	6.73344	0	0.0674361	3.04587	ssDNA	Microviridae	Chlamydiamicrovirus
vOTU_11912	4695	0	6.4817	1.953	0.0154449	ssDNA	Microviridae	Chlamydiamicrovirus
vOTU_11913	4695	0	8.72537	1.11293	0.297315	ssDNA	Microviridae	Atadenovirus
vOTU_11915	4695	18.8576	1.74507	10.6418	41.2187	ssDNA	Microviridae	Chlamydiamicrovirus
vOTU_11918	4695	1.61637	0	0.00613186	3.11602	ssDNA	Microviridae	Chlamydiamicrovirus
vOTU_11920	4694	3.77233	2.49349	2.19567	0.185379	NA	NA	NA
vOTU_11922	4694	49.3098	52.9867	3.64617	5.9244	ssDNA	Microviridae	Chlamydiamicrovirus
vOTU_11923	4694	9.16138	9.47527	1.47809	0.687446	ssDNA	Microviridae	Chlamydiamicrovirus
vOTU_11924	4694	0	0.997397	2.38887	0	NA	NA	NA
vOTU_11925	4694	21.8256	23.0648	60.194	140.811	ssDNA	Microviridae	Chlamydiamicrovirus
vOTU_11928	4694	5.92795	3.49089	15.2961	5.31806	ssDNA	Microviridae	Chlamydiamicrovirus
vOTU_11929	4694	0	13.7142	1.35543	0.401654	ssDNA	Microviridae	NA
vOTU_11930	4694	0	19.5739	14.1155	1.62593	ssDNA	Microviridae	Chlamydiamicrovirus
vOTU_11932	4694	0	10.2233	13.1464	0.347585	ssDNA	Microviridae	Chlamydiamicrovirus
vOTU_11934	4694	22.9034	4.36361	0.217728	1.47917	ssDNA	Microviridae	Chlamydiamicrovirus
vOTU_11935	4694	72.2132	50.2439	3.81176	5.81626	ssDNA	Microviridae	Chlamydiamicrovirus
vOTU_11939	4693	6.73774	2.86813	29.3657	13.8021	ssDNA	Microviridae	Chlamydiamicrovirus
vOTU_11941	4693	8.08529	11.9713	0.622649	0.610335	ssDNA	Microviridae	Chlamydiamicrovirus
vOTU_11943	4693	0	9.10319	1.07047	0.579432	ssDNA	Microviridae	Cp220virus
vOTU_11944	4693	4.31215	8.10558	1.70232	1.45631	ssDNA	Microviridae	NA
vOTU_11945	4693	9.70235	18.3311	1.64097	0.336071	ssDNA	Microviridae	Chlamydiamicrovirus
vOTU_11946	4693	0	8.35498	14.8209	0.591021	ssDNA	Microviridae	Chlamydiamicrovirus
vOTU_11947	4693	5.92921	3.99044	0.668658	1.23612	ssDNA	Microviridae	Chlamydiamicrovirus
vOTU_11949	4693	0.539019	6.35976	1.48761	1.63786	NA	Microviridae	NA
vOTU_11950	4693	21.2913	3.24223	0.573574	5.31533	ssDNA	Microviridae	Chlamydiamicrovirus
vOTU_11951	4693	53.0934	0	0.0858827	8.46744	ssDNA	Microviridae	Chlamydiamicrovirus
vOTU_11953	4692	0	4.73966	22.6012	6.59148	ssDNA	Microviridae	Chlamydiamicrovirus
vOTU_11954	4692	0.808701	0.498911	2.25183	5.94624	ssDNA	Microviridae	Chlamydiamicrovirus
vOTU_11955	4692	0	2.86874	0.622782	1.2132	ssDNA	Microviridae	Chlamydiamicrovirus
vOTU_11956	4692	10.7827	0	0.245431	4.42008	NA	NA	NA
vOTU_11957	4692	0	0	0.17487	4.25394	NA	NA	NA
vOTU_11958	4692	0	0.124728	0.0153395	2.19458	ssDNA	Microviridae	Chlamydiamicrovirus
vOTU_11959	4692	5.39134	0	0.0184074	2.90551	ssDNA	Microviridae	Chlamydiamicrovirus
vOTU_11960	4691	6.47099	52.2721	30.9647	8.01503	ssDNA	Microviridae	Chlamydiamicrovirus
vOTU_11961	4691	0	1.74656	3.29869	0.997048	ssDNA	Microviridae	Chlamydiamicrovirus
vOTU_11963	4691	2.157	3.74263	4.14561	30.5182	ssDNA	Microviridae	Chlamydiamicrovirus
vOTU_11965	4691	2.69625	0	0.110468	8.35898	ssDNA	Microviridae	Chlamydiamicrovirus
vOTU_11967	4691	1.0785	46.4086	30.0042	8.64495	ssDNA	Microviridae	Chlamydiamicrovirus
vOTU_11968	4691	1.34812	1.99607	5.17971	5.75428	ssDNA	Microviridae	Chlamydiamicrovirus
vOTU_11969	4691	0	0.499018	1.80737	3.35441	ssDNA	Microviridae	Chlamydiamicrovirus
vOTU_11970	4691	9.43686	0	12.9615	14.9673	ssDNA	Microviridae	Chlamydiamicrovirus
vOTU_11971	4691	0	3.24361	3.28028	1.27529	ssDNA	Microviridae	Chlamydiamicrovirus
vOTU_11972	4690	124.054	140.004	15.4166	19.2842	ssDNA	Microviridae	Chlamydiamicrovirus
vOTU_11973	4690	1.07873	3.24431	1.23996	1.72781	ssDNA	Microviridae	Chlamydiamicrovirus
vOTU_11974	4690	2.69682	21.088	5.47545	0.378805	ssDNA	Microviridae	Chlamydiamicrovirus
vOTU_11975	4690	5.66332	1.62215	1.8231	2.27283	ssDNA	Microviridae	Chlamydiamicrovirus
vOTU_11976	4690	0	0	3.12138	0.247383	ssDNA	Microviridae	Chlamydiamicrovirus
vOTU_11978	4689	5.12505	24.9615	2.87952	1.5774	ssDNA	Microviridae	Chlamydiamicrovirus
vOTU_11979	4689	18.3423	61.0309	6.6094	2.36997	ssDNA	Microviridae	Chlamydiamicrovirus
vOTU_11980	4689	0	0	0.0245588	2.01814	ssDNA	Microviridae	Chlamydiamicrovirus
vOTU_11982	4689	5.93427	0.249615	0.856489	3.08908	ssDNA	Microviridae	Chlamydiamicrovirus
vOTU_11984	4689	0	0	0.862629	3.43703	ssDNA	Microviridae	Chlamydiamicrovirus
vOTU_11985	4688	95.2384	272.638	25.8475	8.94051	ssDNA	Microviridae	Chlamydiamicrovirus
vOTU_11986	4688	73.3848	1765.41	0.795262	0.07734	ssDNA	Parvoviridae	Ambidensovirus
vOTU_11987	4688	0.539594	2.49668	0.515846	0.436971	ssDNA	Microviridae	NA
vOTU_11988	4688	0	2.24702	1.21592	0.444705	NA	NA	NA
vOTU_11989	4688	0	8.48873	1.12688	0	ssDNA	Microviridae	Chlamydiamicrovirus
vOTU_11990	4688	81.4787	8.98806	1.39708	11.7557	ssDNA	Microviridae	Prasinovirus
vOTU_11992	4688	4.31675	4.99337	8.55444	25.0311	ssDNA	Microviridae	Chlamydiamicrovirus
vOTU_11993	4688	127.344	286.619	24.7115	12.2777	ssDNA	Microviridae	Chlamydiamicrovirus
vOTU_11994	4688	4.31675	0	0.107468	1.03636	NA	NA	NA
vOTU_11997	4688	4.85635	0	2.75118	7.49425	ssDNA	Microviridae	Chlamydiamicrovirus
vOTU_12	73085	629.731	8.17558	0.0594808	4.7372	dsDNA	Podoviridae	NA
vOTU_120	44828	192.086	1.26632	0.0343584	1.43603	dsDNA	Siphoviridae	NA
vOTU_12001	4687	0	12.8607	2.23274	0.502817	ssDNA	Microviridae	Chlamydiamicrovirus
vOTU_12002	4687	0	4.49499	1.25304	1.26865	ssDNA	Microviridae	Chlamydiamicrovirus
vOTU_12003	4687	12.1435	19.1037	3.15101	0.939882	ssDNA	Microviridae	Chlamydiamicrovirus
vOTU_12004	4687	0	0.249722	5.10735	0.193391	ssDNA	Microviridae	Chlamydiamicrovirus
vOTU_12005	4687	18.3501	0	0.18427	29.6082	ssDNA	Microviridae	Chlamydiamicrovirus
vOTU_12006	4687	13.4927	4.12041	0.663372	1.62836	ssDNA	Microviridae	Chlamydiamicrovirus
vOTU_12007	4687	2.15884	8.6154	0.592735	0.893468	ssDNA	Microviridae	Chlamydiamicrovirus
vOTU_12009	4687	2.15884	6.49277	1.39738	1.58194	ssDNA	Microviridae	Chlamydiamicrovirus
vOTU_12011	4686	0	0.124888	0.970695	0.0851103	ssDNA	Microviridae	Chlamydiamicrovirus
vOTU_12012	4686	11.8761	6.9937	2.52811	4.12011	ssDNA	Microviridae	Chlamydiamicrovirus
vOTU_12013	4686	24.8319	50.2048	37.3257	15.6139	ssDNA	Microviridae	Chlamydiamicrovirus
vOTU_12014	4686	14.5753	17.1096	2.41445	3.00594	ssDNA	Microviridae	Chlamydiamicrovirus
vOTU_12015	4686	203.514	252.523	122.489	114.125	ssDNA	Microviridae	Chlamydiamicrovirus
vOTU_12017	4686	15.1151	6.74393	2.13799	7.43942	ssDNA	Microviridae	Chlamydiamicrovirus
vOTU_12018	4686	1.07965	0.874213	0.715734	1.85695	ssDNA	Microviridae	Chlamydiamicrovirus
vOTU_12019	4686	72.8763	45.3342	31.6705	37.5027	ssDNA	Microviridae	Chlamydiamicrovirus
vOTU_1202	16515	6.8161	17.0801	33.6187	10.5643	ssDNA	Microviridae	Chlamydiamicrovirus
vOTU_12020	4686	4.3186	0	3.88278	3.72551	ssDNA	Microviridae	Chlamydiamicrovirus
vOTU_12021	4686	2.1593	14.487	23.1646	19.2582	ssDNA	Microviridae	Chlamydiamicrovirus
vOTU_12022	4686	37.7877	54.2012	15.6048	15.8073	ssDNA	Microviridae	Chlamydiamicrovirus
vOTU_12023	4686	0	0	0	2.7893	ssDNA	Microviridae	Chlamydiamicrovirus
vOTU_12024	4686	3.23895	2.9973	0.20274	2.6539	ssDNA	Microviridae	NA
vOTU_12025	4685	28.3468	79.1956	14.1487	8.2652	ssDNA	Microviridae	Sfi11virus
vOTU_12026	4685	66.4126	65.3301	4.91903	6.75611	ssDNA	Microviridae	Chlamydiamicrovirus
vOTU_12027	4685	0	0.999313	1.26893	3.75339	NA	NA	NA
vOTU_12028	4685	8.63903	20.4859	1.44406	0.696506	ssDNA	Microviridae	Chlamydiamicrovirus
vOTU_12029	4685	4.31952	1.24914	1.17983	2.32943	ssDNA	Microviridae	Chlamydiamicrovirus
vOTU_12030	4685	1.61982	1.24914	0.374842	17.3198	NA	NA	NA
vOTU_12031	4685	0	61.7076	6.38153	0	ssDNA	Microviridae	Chlamydiamicrovirus
vOTU_12033	4685	20.2477	34.4763	0.62064	0.572683	dsDNA	Microviridae	Cba41virus
vOTU_12034	4685	56.1537	9.11873	0.218146	3.03367	NA	NA	NA
vOTU_12035	4685	93.1396	2.74811	4.2646	387.06	NA	NA	NA
vOTU_12036	4685	68.3024	64.8305	5.36761	7.32492	ssDNA	Microviridae	Chlamydiamicrovirus
vOTU_12037	4685	7.82913	11.3672	8.97777	9.23257	ssDNA	Microviridae	Chlamydiamicrovirus
vOTU_12038	4685	7.01922	0.749485	0.0399422	1.18019	ssDNA	Microviridae	Chlamydiamicrovirus
vOTU_12039	4684	0	2.62376	0.900428	0.63086	ssDNA	Microviridae	Chlamydiamicrovirus
vOTU_12041	4684	7.56077	2.99858	2.34787	2.52344	NA	NA	NA
vOTU_12042	4684	0	1.49929	2.81806	0.0232218	ssDNA	Microviridae	Chlamydiamicrovirus
vOTU_12043	4684	0	3.49834	0.931159	0.25931	ssDNA	Microviridae	Chlamydiamicrovirus
vOTU_12044	4684	0	47.8523	3.03933	0.0541843	ssDNA	Microviridae	Chlamydiamicrovirus
vOTU_12045	4684	0	7.74633	1.53042	0	ssDNA	Microviridae	Chlamydiamicrovirus
vOTU_12047	4684	0	0	0.623846	4.41602	ssDNA	Microviridae	Chlamydiamicrovirus
vOTU_12050	4684	19.712	17.8665	2.89489	7.83737	ssDNA	Microviridae	Chlamydiamicrovirus
vOTU_12051	4684	5.40055	1.99905	3.59249	2.89499	ssDNA	Microviridae	NA
vOTU_12053	4684	5.13052	3.99811	0.301167	2.01643	ssDNA	Microviridae	Chlamydiamicrovirus
vOTU_12054	4683	2.70085	2.49935	0.909841	0.766484	ssDNA	Microviridae	Chlamydiamicrovirus
vOTU_12055	4683	3.24102	43.7386	5.62196	0.336788	ssDNA	Microviridae	Chlamydiamicrovirus
vOTU_12056	4683	4.32136	60.9841	6.27667	0.735515	ssDNA	Microviridae	Chlamydiamicrovirus
vOTU_12057	4683	0	3.49909	7.05127	1.71104	ssDNA	Microviridae	Chlamydiamicrovirus
vOTU_12058	4683	0	0.99974	2.78793	1.13037	ssDNA	Microviridae	Chlamydiamicrovirus
vOTU_12059	4683	0	1.99948	3.12297	0.936814	ssDNA	Microviridae	Chlamydiamicrovirus
vOTU_12062	4683	4.86153	0	0.0215165	1.0723	ssDNA	Microviridae	Chlamydiamicrovirus
vOTU_12063	4683	8.10255	2.62432	0.26742	3.07755	ssDNA	Microviridae	Chlamydiamicrovirus
vOTU_12065	4682	0	3.24985	5.80763	0.302013	ssDNA	Microviridae	Chlamydiamicrovirus
vOTU_12066	4682	0	1.24994	2.80082	2.00567	NA	NA	NA
vOTU_12068	4682	46.7347	0.499977	0.504209	5.45946	ssDNA	Microviridae	Chlamydiamicrovirus
vOTU_12072	4682	10.5356	1.99991	0.322817	2.0715	ssDNA	Microviridae	NA
vOTU_12073	4682	0	3.49984	2.37655	1.06479	ssDNA	Microviridae	Chlamydiamicrovirus
vOTU_12074	4682	13.237	0	0.30437	50.9356	ssDNA	Microviridae	Chlamydiamicrovirus
vOTU_12076	4681	0	2.25038	3.84695	0.216876	ssDNA	Microviridae	Chlamydiamicrovirus
vOTU_12077	4681	0	0.125021	1.73436	0.371787	ssDNA	Microviridae	Chlamydiamicrovirus
vOTU_12078	4681	0	3.25054	3.15813	0.294332	ssDNA	Microviridae	Chlamydiamicrovirus
vOTU_12079	4681	0.270201	4.00067	29.4318	1.93252	ssDNA	Microviridae	Chlamydiamicrovirus
vOTU_12080	4681	0	1.87531	3.98226	0.0154911	ssDNA	Microviridae	Chlamydiamicrovirus
vOTU_12081	4681	0	0	1.36227	0.108438	ssDNA	Microviridae	Chlamydiamicrovirus
vOTU_12082	4681	0	1.00017	2.65996	1.17345	ssDNA	Microviridae	Chlamydiamicrovirus
vOTU_12083	4681	9.72722	18.7531	2.42318	1.58784	ssDNA	Microviridae	Chlamydiamicrovirus
vOTU_12084	4681	4.32321	4.00067	3.14583	0.797794	ssDNA	Microviridae	Chlamydiamicrovirus
vOTU_12085	4681	0	3.25054	3.20118	22.6442	ssDNA	Microviridae	Chlamydiamicrovirus
vOTU_12086	4681	0	5.62594	11.6085	24.9562	ssDNA	Microviridae	Chlamydiamicrovirus
vOTU_12087	4681	18.3736	0	1.11011	6.28553	ssDNA	Microviridae	Chlamydiamicrovirus
vOTU_12089	4680	0	5.75219	11.5618	1.10398	ssDNA	Microviridae	Chlamydiamicrovirus
vOTU_12090	4680	0	2.75105	6.05002	1.12722	ssDNA	Microviridae	Chlamydiamicrovirus
vOTU_12091	4680	0	3.00114	4.61056	1.19695	ssDNA	Microviridae	Chlamydiamicrovirus
vOTU_12092	4680	18.6478	18.8822	5.95159	6.57739	NA	NA	NA
vOTU_12095	4680	6.4862	2.75105	0.830455	2.51397	ssDNA	Microviridae	Chlamydiamicrovirus
vOTU_12096	4680	1.62155	0	0.335258	1.29766	ssDNA	Microviridae	Chlamydiamicrovirus
vOTU_12097	4680	3.2431	1.25048	2.05461	3.62957	ssDNA	Microviridae	Chlamydiamicrovirus
vOTU_12099	4679	3.24379	0	1.99044	2.67724	NA	NA	NA
vOTU_12100	4679	23.7878	25.7653	11.8873	9.67835	ssDNA	Microviridae	Chlamydiamicrovirus
vOTU_12101	4679	7.83916	2.75164	4.20854	11.2088	ssDNA	Microviridae	Chlamydiamicrovirus
vOTU_12102	4679	31.3567	8.37998	0.741416	3.46762	ssDNA	Microviridae	Chlamydiamicrovirus
vOTU_12103	4679	0	11.5068	2.44575	0	ssDNA	Microviridae	Chlamydiamicrovirus
vOTU_12104	4679	0	8.50506	30.4288	4.02554	ssDNA	Microviridae	Chlamydiamicrovirus
vOTU_12107	4679	17.5705	22.0131	11.5581	9.99218	ssDNA	Microviridae	Chlamydiamicrovirus
vOTU_12109	4679	0.540632	0	0.089216	2.71211	ssDNA	Microviridae	Chlamydiamicrovirus
vOTU_12110	4679	57.8476	6.87909	0.710652	7.57453	ssDNA	Microviridae	Chlamydiamicrovirus
vOTU_12111	4679	34.3301	1.50089	7.78948	80.3288	ssDNA	Microviridae	Chlamydiamicrovirus
vOTU_12112	4679	0	0	0.0492226	5.33898	ssDNA	Microviridae	Chlamydiamicrovirus
vOTU_12114	4678	0	5.25425	3.28016	0.310021	ssDNA	Microviridae	Chlamydiamicrovirus
vOTU_12115	4678	0	3.00243	5.56335	0.127884	ssDNA	Microviridae	Chlamydiamicrovirus
vOTU_12116	4678	0	86.3198	9.70509	0.108508	ssDNA	Microviridae	Chlamydiamicrovirus
vOTU_12117	4678	4.32598	4.75384	13.3206	2.40267	ssDNA	Microviridae	Chlamydiamicrovirus
vOTU_12118	4678	4.86673	9.50768	13.416	11.0213	ssDNA	Microviridae	Chlamydiamicrovirus
vOTU_12120	4678	1.62224	1.25101	7.16343	3.34823	ssDNA	Microviridae	Chlamydiamicrovirus
vOTU_12123	4677	0	19.0194	36.071	0.0038761	ssDNA	Microviridae	Chlamydiamicrovirus
vOTU_12124	4677	14.6033	23.524	1.19108	0.860493	NA	Microviridae	Phikzvirus
vOTU_12125	4677	0.270432	0	2.12671	0.969024	ssDNA	Microviridae	Chlamydiamicrovirus
vOTU_12126	4677	0	1.62666	0.196975	1.58145	ssDNA	Microviridae	Chlamydiamicrovirus
vOTU_12127	4677	2.70432	0.500511	5.9708	13.4462	ssDNA	Microviridae	Chlamydiamicrovirus
vOTU_12129	4676	0	107.007	4.5868	0.244246	ssDNA	Microviridae	Chlamydiamicrovirus
vOTU_12131	4676	0	0	2.0933	0.244246	ssDNA	Microviridae	Chlamydiamicrovirus
vOTU_12132	4676	0	0	1.24059	0.864554	ssDNA	Microviridae	Chlamydiamicrovirus
vOTU_12133	4676	8.11468	0.250309	0.64954	1.20185	ssDNA	Microviridae	Chlamydiamicrovirus
vOTU_12134	4676	0	0	0.055411	1.22511	ssDNA	Microviridae	Chlamydiamicrovirus
vOTU_12136	4676	15.9589	78.2216	27.5239	9.01385	ssDNA	Microviridae	Chlamydiamicrovirus
vOTU_12137	4676	0	2.7534	0.865027	2.10517	ssDNA	Microviridae	Chlamydiamicrovirus
vOTU_12138	4676	47.6061	0	0.313996	9.37828	ssDNA	Microviridae	Chlamydiamicrovirus
vOTU_12141	4675	0	0	1.13309	0.0232665	ssDNA	Microviridae	Chlamydiamicrovirus
vOTU_12143	4675	0	43.1876	67.2618	0.333487	ssDNA	Microviridae	Chlamydiamicrovirus
vOTU_12145	4675	10.2808	2.50363	0.437225	2.34604	ssDNA	Microviridae	Chlamydiamicrovirus
vOTU_12146	4675	4.32876	24.16	2.7188	0.884128	ssDNA	Microviridae	Chlamydiamicrovirus
vOTU_12147	4675	14.6096	1.00145	0.477252	6.48361	NA	Myoviridae	T4virus
vOTU_12150	4674	6.76513	1.5025	9.65488	27.0492	ssDNA	Microviridae	Chlamydiamicrovirus
vOTU_12152	4674	0	1.00167	8.29981	0.535245	ssDNA	Microviridae	Chlamydiamicrovirus
vOTU_12153	4674	0	0	0.84076	0	ssDNA	Microviridae	Chlamydiamicrovirus
vOTU_12154	4674	9.20058	3.25541	3.34764	13.5401	ssDNA	Microviridae	Chlamydiamicrovirus
vOTU_12155	4674	0	5.00833	12.3589	0	ssDNA	Microviridae	Chlamydiamicrovirus
vOTU_12156	4674	92.8176	5.00833	0.0369565	4.87926	ssDNA	Microviridae	Chlamydiamicrovirus
vOTU_12157	4674	3.78847	0.751249	11.5797	9.23879	ssDNA	Microviridae	Chlamydiamicrovirus
vOTU_12159	4674	14.6127	8.76457	1.58913	2.15649	NA	Microviridae	NA
vOTU_12163	4673	0	0.50094	1.90367	1.20262	ssDNA	Microviridae	Chlamydiamicrovirus
vOTU_12165	4673	4.60127	12.1478	2.78157	2.10652	ssDNA	Microviridae	Chlamydiamicrovirus
vOTU_12167	4673	7.03724	1.37758	0.542144	8.83343	ssDNA	Microviridae	Chlamydiamicrovirus
vOTU_12168	4673	4.87194	17.1572	54.7751	19.4242	ssDNA	Microviridae	Chlamydiamicrovirus
vOTU_12169	4673	0	0	0.218706	3.50699	ssDNA	Microviridae	Chlamydiamicrovirus
vOTU_12172	4672	0	27.4323	1.23241	0.0194012	ssDNA	Microviridae	NA
vOTU_12173	4672	0.541442	1.37788	0.875011	0.768288	dsDNA	Myoviridae	M12virus
vOTU_12175	4672	2.70721	0	1.05679	2.09533	ssDNA	Microviridae	Chlamydiamicrovirus
vOTU_12176	4672	0	28.5597	1.82397	0	ssDNA	Microviridae	Chlamydiamicrovirus
vOTU_12177	4672	0	2.75576	6.40545	0	ssDNA	Microviridae	Chlamydiamicrovirus
vOTU_12179	4672	0	1.00209	2.08893	0.00776049	ssDNA	Microviridae	Chlamydiamicrovirus
vOTU_12180	4672	0	9.01885	4.15014	0.120288	ssDNA	Microviridae	Chlamydiamicrovirus
vOTU_12181	4672	0	6.01256	4.25798	0.0232815	ssDNA	Microviridae	Chlamydiamicrovirus
vOTU_12182	4672	0	3.25681	7.3236	0.0970061	ssDNA	Microviridae	Chlamydiamicrovirus
vOTU_12183	4672	11.0996	3.25681	0.606962	0.865295	ssDNA	Microviridae	Chlamydiamicrovirus
vOTU_12184	4672	7.58019	13.5283	32.853	33.1916	ssDNA	Microviridae	Chlamydiamicrovirus
vOTU_12185	4672	6.76803	5.01047	0.369723	1.34256	ssDNA	Microviridae	NA
vOTU_12186	4672	17.3261	11.5241	0.357399	1.15243	ssDNA	Microviridae	Chlamydiamicrovirus
vOTU_12189	4672	0	0	0.00616205	1.35033	ssDNA	Microviridae	Chlamydiamicrovirus
vOTU_12192	4671	14.0805	142.077	241.509	38.6206	NA	NA	NA
vOTU_12193	4671	2.70779	10.2737	15.1865	6.82293	NA	NA	NA
vOTU_12194	4671	0	15.7864	77.1715	4.42055	ssDNA	Microviridae	Chlamydiamicrovirus
vOTU_12195	4671	6.4987	26.1853	60.9619	24.3227	ssDNA	Microviridae	Chlamydiamicrovirus
vOTU_12198	4671	0	0	2.98307	59.4076	NA	NA	NA
vOTU_12199	4671	5.95714	1.62875	1.245	1.57184	ssDNA	Microviridae	Chlamydiamicrovirus
vOTU_122	44784	359.272	10.5456	0.0623558	2.91131	dsDNA	Podoviridae	NA
vOTU_12200	4671	0	13.2806	35.0727	16.7585	ssDNA	Microviridae	Chlamydiamicrovirus
vOTU_12202	4670	11.646	17.1682	1.98503	0.881193	ssDNA	Microviridae	Chlamydiamicrovirus
vOTU_12203	4670	0	0.501262	1.34082	1.38196	ssDNA	Microviridae	Chlamydiamicrovirus
vOTU_12204	4670	13.5418	4.13541	2.59225	6.87097	ssDNA	Microviridae	Chlamydiamicrovirus
vOTU_12205	4670	15.1669	23.8099	1.0819	1.53335	ssDNA	Microviridae	Chlamydiamicrovirus
vOTU_12206	4670	12.7293	233.964	238.755	11.0906	ssDNA	Microviridae	Chlamydiamicrovirus
vOTU_12207	4670	3.79172	20.8024	4.46323	5.42691	ssDNA	Microviridae	Chlamydiamicrovirus
vOTU_12210	4669	0	4.38698	1.31644	0.729955	ssDNA	Microviridae	Chlamydiamicrovirus
vOTU_12211	4669	0	0	1.58466	0.757134	ssDNA	Microviridae	Chlamydiamicrovirus
vOTU_12213	4669	3.25074	20.0548	1.52609	0.174723	ssDNA	Microviridae	NA
vOTU_12214	4669	5.147	8.27259	9.8687	2.12386	ssDNA	Microviridae	Chlamydiamicrovirus
vOTU_12215	4669	15.9828	7.64588	2.15194	3.86721	ssDNA	Microviridae	Chlamydiamicrovirus
vOTU_12218	4669	14.0865	10.4034	2.27834	4.16618	ssDNA	Microviridae	Chlamydiamicrovirus
vOTU_12219	4669	6.50148	2.25616	8.09289	2.26364	ssDNA	Microviridae	Chlamydiamicrovirus
vOTU_12221	4669	0.270895	1.25342	0.71834	3.96428	ssDNA	Microviridae	Chlamydiamicrovirus
vOTU_12222	4669	2.70895	0	0.151067	16.2726	ssDNA	Microviridae	Chlamydiamicrovirus
vOTU_12223	4669	0	0	0.727589	2.45389	ssDNA	Microviridae	Chlamydiamicrovirus
vOTU_12224	4669	5.68879	1.50411	0.138735	1.92972	ssDNA	Microviridae	Chlamydiamicrovirus
vOTU_12225	4668	0	1.75517	0.881928	2.04664	ssDNA	Microviridae	Chlamydiamicrovirus
vOTU_12226	4668	0	0	2.96032	6.00788	ssDNA	Microviridae	NA
vOTU_12227	4668	0	1.50443	1.8687	0	ssDNA	Microviridae	Chlamydiamicrovirus
vOTU_12228	4668	4.87715	16.5487	1.18104	0.691275	ssDNA	Microviridae	Chlamydiamicrovirus
vOTU_12229	4668	0	3.00886	2.51627	0	ssDNA	Microviridae	Chlamydiamicrovirus
vOTU_12230	4668	11.1091	46.5119	7.08318	3.02142	ssDNA	Microviridae	Chlamydiamicrovirus
vOTU_12231	4668	1.89667	5.64161	3.62639	5.99235	ssDNA	Microviridae	Chlamydiamicrovirus
vOTU_12233	4668	7.85764	5.51624	2.97882	9.16911	ssDNA	Microviridae	Chlamydiamicrovirus
vOTU_12234	4668	0.541906	0.501476	0.770916	0.897105	dsDNA	Myoviridae	M12virus
vOTU_12235	4668	0	7.64751	4.35722	4.43892	NA	NA	NA
vOTU_12236	4668	24.9277	5.01476	0.194271	1.80586	ssDNA	Microviridae	Chlamydiamicrovirus
vOTU_12237	4668	13.2767	38.3629	6.96908	3.05249	ssDNA	Microviridae	Chlamydiamicrovirus
vOTU_12238	4668	1.62572	1.50443	0.64757	1.91072	ssDNA	Microviridae	Chlamydiamicrovirus
vOTU_12239	4667	513.024	311.233	44.1305	72.8753	ssDNA	Microviridae	Chlamydiamicrovirus
vOTU_12241	4667	447.168	415.688	59.4072	65.7396	ssDNA	Microviridae	Chlamydiamicrovirus
vOTU_12242	4667	8.13033	11.0348	4.44451	0.815724	ssDNA	Microviridae	Chlamydiamicrovirus
vOTU_12243	4667	4.8782	2.75871	0.888286	0.143723	ssDNA	Microviridae	NA
vOTU_12244	4667	0	0	0.900623	0.139838	ssDNA	Microviridae	Chlamydiamicrovirus
vOTU_12245	4667	101.9	0	0.255999	21.8925	ssDNA	Microviridae	Chlamydiamicrovirus
vOTU_12246	4667	8.94337	1.25396	4.30572	26.8334	ssDNA	Microviridae	Chlamydiamicrovirus
vOTU_12247	4667	2.16809	0	0.0246746	3.57753	ssDNA	Microviridae	Chlamydiamicrovirus
vOTU_12249	4667	492.698	336.312	47.0082	75.5982	ssDNA	Microviridae	Chlamydiamicrovirus
vOTU_12250	4667	15.7186	6.2698	0.391709	0.90895	ssDNA	Microviridae	Chlamydiamicrovirus
vOTU_12251	4667	3.25213	1.75554	0.265252	1.19251	ssDNA	Microviridae	Chlamydiamicrovirus
vOTU_12252	4666	59.3641	114.511	76.483	103.755	ssDNA	Microviridae	Chlamydiamicrovirus
vOTU_12259	4666	0	0.752537	0.441153	0.83144	ssDNA	Microviridae	Chlamydiamicrovirus
vOTU_12261	4665	134.75	186.418	20.1246	19.9977	ssDNA	Microviridae	Chlamydiamicrovirus
vOTU_12262	4665	139.902	173.748	19.7574	19.1233	ssDNA	Microviridae	Chlamydiamicrovirus
vOTU_12264	4665	496.705	220.541	51.1446	153.869	ssDNA	Microviridae	Chlamydiamicrovirus
vOTU_12265	4665	129.599	177.762	20.1246	19.3954	ssDNA	Microviridae	Chlamydiamicrovirus
vOTU_12268	4665	0	2.50899	4.4711	0	ssDNA	Microviridae	Chlamydiamicrovirus
vOTU_12269	4665	135.835	169.733	19.4365	18.5404	ssDNA	Microviridae	Chlamydiamicrovirus
vOTU_12271	4665	0	0	0.246852	1.60495	ssDNA	Microviridae	Chlamydiamicrovirus
vOTU_12273	4665	7.59156	0	0.148111	4.47286	ssDNA	Microviridae	Chlamydiamicrovirus
vOTU_12274	4665	0	8.40513	37.4629	4.59333	ssDNA	Microviridae	Chlamydiamicrovirus
vOTU_12278	4664	2.44067	0.125477	3.4937	4.01128	ssDNA	Microviridae	Chlamydiamicrovirus
vOTU_12279	4664	0	11.2929	1.99376	0	ssDNA	Microviridae	Chlamydiamicrovirus
vOTU_12280	4664	0.542371	29.1106	56.3776	0.567487	ssDNA	Microviridae	Chlamydiamicrovirus
vOTU_12281	4664	0	0.37643	1.0154	0.641339	ssDNA	Microviridae	Chlamydiamicrovirus
vOTU_12282	4664	0	5.52097	11.2774	0.0038869	ssDNA	Microviridae	Chlamydiamicrovirus
vOTU_12285	4664	27.1185	4.76811	0.759232	5.59325	ssDNA	Microviridae	Chlamydiamicrovirus
vOTU_12286	4664	0	0	0	1.54699	ssDNA	Microviridae	Chlamydiamicrovirus
vOTU_12287	4664	114.44	116.191	252.738	261.375	ssDNA	Microviridae	Chlamydiamicrovirus
vOTU_12289	4663	10.8497	15.1859	6.52894	3.58449	ssDNA	Microviridae	Chlamydiamicrovirus
vOTU_12290	4663	2.16995	5.14564	1.01253	0.478191	ssDNA	Microviridae	Chlamydiamicrovirus
vOTU_12292	4663	3.79741	6.14967	0.36735	3.36289	ssDNA	Microviridae	Chlamydiamicrovirus
vOTU_12294	4663	124.23	0	0.117305	19.3765	ssDNA	Microviridae	Chlamydiamicrovirus
vOTU_12295	4663	9.49352	0	0.728525	9.21393	ssDNA	Microviridae	Chlamydiamicrovirus
vOTU_12298	4662	3.79822	71.1758	1.61792	0.0816599	ssDNA	Microviridae	Chlamydiamicrovirus
vOTU_12299	4662	0	5.7744	2.25088	0.287754	ssDNA	Microviridae	Chlamydiamicrovirus
vOTU_12301	4662	4.88343	1.50637	0.531073	8.01823	NA	NA	NA
vOTU_12303	4662	28.2154	0.12553	0.0833661	4.79072	ssDNA	Microviridae	Chlamydiamicrovirus
vOTU_12305	4662	54.5316	1.2553	0.145119	6.10116	ssDNA	Microviridae	Chlamydiamicrovirus
vOTU_12307	4661	7.59808	32.2682	4.51818	0.863447	ssDNA	Microviridae	NA
vOTU_12308	4661	11.3971	18.0803	27.001	31.7142	ssDNA	Microviridae	Chlamydiamicrovirus
vOTU_12311	4661	12.7539	5.02229	0.571335	3.26321	ssDNA	Microviridae	Chlamydiamicrovirus
vOTU_12312	4661	46.4025	24.6092	61.0155	189.573	NA	Siphoviridae	NA
vOTU_12313	4661	31.4778	5.27341	4.02405	23.9432	ssDNA	Microviridae	Chlamydiamicrovirus
vOTU_12316	4660	1.62851	10.0467	15.6178	9.73337	ssDNA	Microviridae	Chlamydiamicrovirus
vOTU_12317	4660	7.32829	8.53973	1.90898	2.45863	ssDNA	Microviridae	Chlamydiamicrovirus
vOTU_12318	4660	0	2.00935	1.22323	0.00389024	ssDNA	Microviridae	Chlamydiamicrovirus
vOTU_12321	4660	4.34269	1.75818	0.74135	1.45495	ssDNA	Microviridae	Chlamydiamicrovirus
vOTU_12322	4660	2.71418	0	3.09205	10.4336	ssDNA	Microviridae	Chlamydiamicrovirus
vOTU_12323	4660	4.61411	1.25584	3.79324	12.8767	ssDNA	Microviridae	NA
vOTU_12324	4660	4.34269	23.1075	2.81404	0.98423	ssDNA	Microviridae	Chlamydiamicrovirus
vOTU_12327	4659	2.17181	7.03423	2.69724	0.439691	ssDNA	Microviridae	Chlamydiamicrovirus
vOTU_12328	4659	0	0	1.21731	2.84437	ssDNA	Microviridae	Chlamydiamicrovirus
vOTU_12330	4659	0	0	2.02679	0.132296	ssDNA	Microviridae	Chlamydiamicrovirus
vOTU_12331	4659	0	0	0.729151	0.498057	ssDNA	Microviridae	Chlamydiamicrovirus
vOTU_12332	4659	0	0	1.34399	0.186771	ssDNA	Microviridae	Chlamydiamicrovirus
vOTU_12333	4659	0	2.51223	2.1442	0.564205	NA	NA	NA
vOTU_12334	4659	121.893	21.4795	2.70033	25.7784	NA	NA	NA
vOTU_12335	4659	0	3.01467	1.79198	0.416345	ssDNA	Microviridae	Chlamydiamicrovirus
vOTU_12337	4659	23.347	0	0.383113	48.4322	ssDNA	Microviridae	Chlamydiamicrovirus
vOTU_12338	4659	0.542953	0	1.40269	3.82492	ssDNA	Microviridae	Chlamydiamicrovirus
vOTU_12339	4659	16.2886	10.5513	1.80125	2.6148	ssDNA	Microviridae	Chlamydiamicrovirus
vOTU_12340	4659	6.51543	9.42085	3.14523	1.28016	ssDNA	Microviridae	Chlamydiamicrovirus
vOTU_12341	4659	13.5738	1.88417	6.21014	21.8211	ssDNA	Microviridae	Chlamydiamicrovirus
vOTU_12342	4659	0	0	0.00926887	1.01168	ssDNA	Microviridae	Chlamydiamicrovirus
vOTU_12343	4659	0	0.125611	0.420189	3.73154	ssDNA	Microviridae	Chlamydiamicrovirus
vOTU_12344	4659	113.749	0	1.60969	267.309	ssDNA	Microviridae	Chlamydiamicrovirus
vOTU_12348	4658	0	2.01021	6.91297	1.05471	ssDNA	Microviridae	Chlamydiamicrovirus
vOTU_12349	4658	0	2.51276	11.3475	5.45256	ssDNA	Microviridae	Chlamydiamicrovirus
vOTU_12350	4658	10.3183	19.7252	60.6839	122.751	NA	NA	NA
vOTU_12352	4658	0	2.51276	1.96851	0	ssDNA	Microviridae	Chlamydiamicrovirus
vOTU_12353	4658	7.87451	4.2717	1.21448	1.20649	ssDNA	Microviridae	Chlamydiamicrovirus
vOTU_12354	4658	13.0337	11.3074	0.333751	1.86033	ssDNA	Microviridae	Chlamydiamicrovirus
vOTU_12355	4658	0	1.50766	1.91289	1.8253	ssDNA	Microviridae	Chlamydiamicrovirus
vOTU_12356	4658	26.6104	1.6333	0.43882	4.55353	ssDNA	Microviridae	Chlamydiamicrovirus
vOTU_12357	4657	0	20.9861	61.8622	4.89707	ssDNA	Microviridae	Chlamydiamicrovirus
vOTU_12359	4657	8.69098	6.91159	12.6976	19.4053	ssDNA	Microviridae	Chlamydiamicrovirus
vOTU_12360	4657	2.44434	5.65493	11.6529	1.32743	ssDNA	Microviridae	Chlamydiamicrovirus
vOTU_12362	4657	11.6785	106.564	12.948	1.08218	ssDNA	Microviridae	Chlamydiamicrovirus
vOTU_12363	4657	0	0	1.93184	0.700694	ssDNA	Microviridae	Chlamydiamicrovirus
vOTU_12364	4657	22.8138	52.7794	21.6119	17.202	ssDNA	Microviridae	Chlamydiamicrovirus
vOTU_12365	4657	30.69	123.152	15.1302	2.18383	ssDNA	Microviridae	Chlamydiamicrovirus
vOTU_12366	4657	3.25912	0	0.148366	2.28504	ssDNA	Microviridae	Chlamydiamicrovirus
vOTU_12367	4657	0	0	0.646008	1.24957	ssDNA	Microviridae	Chlamydiamicrovirus
vOTU_12368	4657	0	11.6869	29.6669	7.70374	ssDNA	Microviridae	Chlamydiamicrovirus
vOTU_12369	4657	0	0	0.0710918	3.90053	NA	NA	NA
vOTU_12370	4657	0	0	0.352368	0.996542	ssDNA	Microviridae	Chlamydiamicrovirus
vOTU_12371	4657	9.23416	4.14695	9.42121	42.6645	ssDNA	Microviridae	Chlamydiamicrovirus
vOTU_12372	4657	0	40.7155	2.15439	0.0389274	ssDNA	Microviridae	Chlamydiamicrovirus
vOTU_12373	4656	45.6374	96.9087	10.1127	6.59572	ssDNA	Microviridae	NA
vOTU_12378	4656	4.34642	24.51	3.29257	0.397145	ssDNA	Microviridae	Chlamydiamicrovirus
vOTU_12379	4656	22.8187	14.5803	0.921301	1.65866	ssDNA	Microviridae	Chlamydiamicrovirus
vOTU_1238	16120	254.453	17.9343	0.177699	3.4199	dsDNA	Myoviridae	NA
vOTU_12380	4656	2.17321	28.2807	1.46852	0.280338	ssDNA	Microviridae	Chlamydiamicrovirus
vOTU_12381	4656	112.464	16.8428	5.72257	39.2434	NA	Myoviridae	T4virus
vOTU_12382	4656	5.43303	0	1.19955	26.9319	ssDNA	Microviridae	Chlamydiamicrovirus
vOTU_12383	4656	0	12.5692	1.63855	0.132382	ssDNA	Microviridae	Chlamydiamicrovirus
vOTU_12384	4656	0	0	1.89207	0.00778716	ssDNA	Microviridae	Chlamydiamicrovirus
vOTU_12385	4656	0	0	0.664697	1.53796	ssDNA	Microviridae	Chlamydiamicrovirus
vOTU_12386	4656	4.88972	0	0.0309161	6.74368	ssDNA	Microviridae	Chlamydiamicrovirus
vOTU_12389	4656	8.14954	1.75969	0.38336	0.922778	ssDNA	Microviridae	Chlamydiamicrovirus
vOTU_12390	4656	9.23615	5.78184	0.735804	0.950033	ssDNA	Microviridae	Chlamydiamicrovirus
vOTU_12391	4656	7.06294	0	0.0711071	4.32966	ssDNA	Microviridae	Chlamydiamicrovirus
vOTU_12392	4656	7.60624	0	0.507024	32.6087	ssDNA	Microviridae	Chlamydiamicrovirus
vOTU_12393	4656	0	0	2.27234	1.29656	ssDNA	Microviridae	Chlamydiamicrovirus
vOTU_12394	4656	4.88972	0	1.39432	9.17717	NA	NA	NA
vOTU_12395	4656	0.271651	4.02215	0.599773	1.2732	ssDNA	Microviridae	Chlamydiamicrovirus
vOTU_12396	4656	7.60624	1.75969	2.03737	2.56587	ssDNA	Microviridae	Chlamydiamicrovirus
vOTU_12398	4655	0	5.53164	14.8182	1.07096	ssDNA	Microviridae	Chlamydiamicrovirus
vOTU_12399	4655	4.89077	7.41743	44.5628	7.37992	ssDNA	Microviridae	Chlamydiamicrovirus
vOTU_124	44673	451.529	38.0821	0.367976	7.30042	dsDNA	Siphoviridae	NA
vOTU_12400	4655	10.325	13.0748	1.94504	1.87711	ssDNA	Microviridae	Chlamydiamicrovirus
vOTU_12402	4655	0	0	0.0216459	0.743833	ssDNA	Microviridae	Chlamydiamicrovirus
vOTU_12403	4655	0	8.80034	10.4797	6.85807	NA	NA	NA
vOTU_12404	4655	0	0	0.776161	4.40458	ssDNA	Microviridae	Chlamydiamicrovirus
vOTU_12405	4655	0	22.378	104.893	17.2795	ssDNA	Microviridae	Chlamydiamicrovirus
vOTU_12406	4655	14.1289	0	0.0401996	1.46041	ssDNA	Microviridae	Chlamydiamicrovirus
vOTU_12408	4655	1.35855	9.93182	11.6115	8.88316	ssDNA	Microviridae	Chlamydiamicrovirus
vOTU_12413	4654	23.9156	3.2694	0.686633	2.27483	ssDNA	Microviridae	Chlamydiamicrovirus
vOTU_12414	4654	2.71768	8.67649	10.349	2.11123	ssDNA	Microviridae	Chlamydiamicrovirus
vOTU_12415	4654	780.246	1813.51	5086.63	2668.29	ssDNA	Microviridae	Chlamydiamicrovirus
vOTU_12417	4654	0	18.8619	29.1664	0	ssDNA	Microviridae	Chlamydiamicrovirus
vOTU_12418	4654	7.60951	15.0895	9.54791	3.68491	ssDNA	Microviridae	Chlamydiamicrovirus
vOTU_12420	4654	9.24011	6.7903	0.562915	1.12573	ssDNA	Microviridae	Chlamydiamicrovirus
vOTU_12421	4654	7.60951	5.28134	0.63096	2.38389	ssDNA	Microviridae	Chlamydiamicrovirus
vOTU_12423	4654	2.71768	2.26343	13.745	13.275	ssDNA	Microviridae	Chlamydiamicrovirus
vOTU_12424	4654	0	2.64067	1.80318	0.38563	ssDNA	Microviridae	Chlamydiamicrovirus
vOTU_12427	4653	0	31.3175	3.46793	0.261038	ssDNA	Microviridae	Chlamydiamicrovirus
vOTU_12428	4653	30.4446	12.7031	6.66363	4.23895	ssDNA	Microviridae	Chlamydiamicrovirus
vOTU_12429	4653	0	24.1485	2.86159	0.619478	ssDNA	Microviridae	Chlamydiamicrovirus
vOTU_12430	4653	0.271826	20.6268	4.97142	0.124675	ssDNA	Microviridae	Chlamydiamicrovirus
vOTU_12432	4653	0	0	0.5321	5.32985	ssDNA	Microviridae	Chlamydiamicrovirus
vOTU_12433	4653	10.3294	3.7732	0.399075	2.51687	ssDNA	Microviridae	Chlamydiamicrovirus
vOTU_12435	4653	7.06749	0	0.0371233	12.3545	ssDNA	Microviridae	Chlamydiamicrovirus
vOTU_12436	4653	11.9604	0	0.352671	2.23636	ssDNA	Microviridae	Chlamydiamicrovirus
vOTU_12437	4653	25.2799	16.6021	6.30477	5.0844	ssDNA	Microviridae	Chlamydiamicrovirus
vOTU_12438	4653	5.98018	14.0866	36.0622	36.4323	ssDNA	Microviridae	Chlamydiamicrovirus
vOTU_12440	4653	0	0	0.683687	4.27011	ssDNA	Microviridae	Chlamydiamicrovirus
vOTU_12441	4652	508.697	636.046	222.051	153.835	ssDNA	Microviridae	Chlamydiamicrovirus
vOTU_12443	4652	4.35016	0.503201	0.547686	0.654684	ssDNA	Microviridae	Chlamydiamicrovirus
vOTU_12445	4652	0	19.8764	4.22677	0.397487	ssDNA	Microviridae	Chlamydiamicrovirus
vOTU_12446	4652	3.80639	16.2282	3.90497	2.39661	ssDNA	Microviridae	Chlamydiamicrovirus
vOTU_12449	4652	9.24409	122.655	65.8028	9.06815	ssDNA	Microviridae	Chlamydiamicrovirus
vOTU_12450	4652	59.2709	61.5163	9.8305	8.95514	ssDNA	Microviridae	Chlamydiamicrovirus
vOTU_12452	4652	11.9629	0	0.0247542	1.6484	ssDNA	Microviridae	Chlamydiamicrovirus
vOTU_12453	4652	3.26262	9.93822	3.47177	2.80579	ssDNA	Microviridae	Chlamydiamicrovirus
vOTU_12457	4651	3.80721	232.781	20.832	0.537892	ssDNA	Microviridae	Chlamydiamicrovirus
vOTU_12458	4651	14.413	58.1322	3.55299	1.51623	ssDNA	Microviridae	Chlamydiamicrovirus
vOTU_12459	4651	1.08777	1.00662	1.1018	3.97182	NA	Siphoviridae	Pa6virus
vOTU_12460	4651	8.70219	7.42381	4.98285	4.76697	ssDNA	Microviridae	Chlamydiamicrovirus
vOTU_12461	4651	0	1.50993	2.43262	1.99176	NA	NA	NA
vOTU_12463	4651	12.5094	57.7547	3.14755	1.70332	ssDNA	Microviridae	Chlamydiamicrovirus
vOTU_12465	4651	122.918	3.77482	0.454956	15.1155	ssDNA	Microviridae	NA
vOTU_12467	4651	1.08777	0	1.13584	4.05757	NA	Siphoviridae	Pa6virus
vOTU_12468	4651	9.78996	7.29798	5.28925	5.60109	ssDNA	Microviridae	Chlamydiamicrovirus
vOTU_12471	4650	1.63201	1.76196	3.81688	2.70563	ssDNA	Microviridae	Chlamydiamicrovirus
vOTU_12473	4650	0	11.8303	2.11739	0.230018	ssDNA	Microviridae	Chlamydiamicrovirus
vOTU_12474	4650	0	9.69079	12.3298	0.155944	ssDNA	Microviridae	Chlamydiamicrovirus
vOTU_12476	4650	0	30.4568	4.13263	0.00779721	ssDNA	Microviridae	Chlamydiamicrovirus
vOTU_12477	4650	37.8083	48.7056	6.17573	5.36058	ssDNA	Microviridae	Chlamydiamicrovirus
vOTU_12478	4650	0	1.00684	5.83521	0	ssDNA	Microviridae	Chlamydiamicrovirus
vOTU_12479	4650	12.5121	51.852	20.2545	13.2319	ssDNA	Microviridae	Chlamydiamicrovirus
vOTU_12482	4650	8.70406	3.02051	0.411715	2.74462	ssDNA	Microviridae	Chlamydiamicrovirus
vOTU_12483	4650	7.61605	0	0.0928681	3.04481	ssDNA	Microviridae	Chlamydiamicrovirus
vOTU_12484	4650	2.72002	0	0	2.37815	ssDNA	Microviridae	Chlamydiamicrovirus
vOTU_12485	4650	9.24806	0.125854	0.244553	10.1948	ssDNA	Microviridae	Chlamydiamicrovirus
vOTU_12486	4650	13.0561	0	0.0371472	6.17539	ssDNA	Microviridae	Chlamydiamicrovirus
vOTU_12487	4650	26.1122	51.6003	6.50076	5.8557	ssDNA	Microviridae	Chlamydiamicrovirus
vOTU_12488	4650	2.17601	3.77563	1.08656	1.36451	ssDNA	Microviridae	Chlamydiamicrovirus
vOTU_12491	4649	0.27206	0	0.724527	0.623911	ssDNA	Microviridae	Chlamydiamicrovirus
vOTU_12492	4649	22.309	26.9386	20.0329	10.6923	ssDNA	Microviridae	Chlamydiamicrovirus
vOTU_12494	4649	7.07357	7.55289	0.43967	0.729196	ssDNA	Microviridae	Chlamydiamicrovirus
vOTU_12496	4649	0	2.26587	8.58595	9.93578	ssDNA	Microviridae	Chlamydiamicrovirus
vOTU_12497	4649	0	0	0.00619254	2.47225	ssDNA	Microviridae	Chlamydiamicrovirus
vOTU_12498	4649	12.5148	22.4069	94.4702	21.1194	NA	NA	NA
vOTU_125	44673	456.342	38.8943	0.364109	7.33816	dsDNA	Siphoviridae	NA
vOTU_12500	4648	3.26543	2.26635	18.0211	11.2796	ssDNA	Microviridae	Chlamydiamicrovirus
vOTU_12501	4648	2.72119	28.3294	2.99164	0.0429031	ssDNA	Microviridae	Chlamydiamicrovirus
vOTU_12502	4648	0	10.5763	18.8108	0.027302	ssDNA	Microviridae	Chlamydiamicrovirus
vOTU_12503	4648	1.08848	19.1381	3.0288	1.17008	ssDNA	Microviridae	Chlamydiamicrovirus
vOTU_12504	4648	0	6.42134	7.44193	0.573341	ssDNA	Microviridae	Chlamydiamicrovirus
vOTU_12505	4648	0	0	0.712295	5.5774	ssDNA	Microviridae	Chlamydiamicrovirus
vOTU_12506	4648	58.2334	0	0.452152	10.3708	ssDNA	Microviridae	NA
vOTU_12507	4647	7.89315	74.9317	17.6222	5.04805	ssDNA	Microviridae	Chlamydiamicrovirus
vOTU_12508	4647	0	0.503743	1.77183	0.249672	ssDNA	Microviridae	Chlamydiamicrovirus
vOTU_12509	4647	0	0.377807	2.34798	0.760718	ssDNA	Microviridae	Chlamydiamicrovirus
vOTU_12510	4647	0	51.2558	8.96136	0.109231	ssDNA	Microviridae	Chlamydiamicrovirus
vOTU_12511	4647	8.70968	17.8829	47.1207	41.2426	ssDNA	Microviridae	Chlamydiamicrovirus
vOTU_12515	4647	3.81048	0.503743	1.66341	5.26651	ssDNA	Microviridae	Chlamydiamicrovirus
vOTU_12516	4647	5.17137	0	0.892109	1.18204	ssDNA	Microviridae	Chlamydiamicrovirus
vOTU_12519	4646	7.07814	1.0077	1.31367	0.464333	ssDNA	Microviridae	Chlamydiamicrovirus
vOTU_12520	4646	0	0	0.765272	0.00390196	ssDNA	Microviridae	Chlamydiamicrovirus
vOTU_12522	4646	0	1.51155	8.87034	0.093647	ssDNA	Microviridae	Chlamydiamicrovirus
vOTU_12523	4646	0	32.8763	9.42183	0.0273137	ssDNA	Microviridae	Chlamydiamicrovirus
vOTU_12524	4646	0	3.52696	5.99515	1.31886	ssDNA	Microviridae	Chlamydiamicrovirus
vOTU_12525	4646	0	0	5.51492	0	ssDNA	Microviridae	NA
vOTU_12527	4646	0	0.503851	0.0216879	1.05743	ssDNA	Microviridae	Chlamydiamicrovirus
vOTU_12528	4646	8.16708	0	0.0650636	4.60821	ssDNA	Microviridae	Chlamydiamicrovirus
vOTU_12531	4645	9.25802	25.9539	2.97498	0.792268	ssDNA	Microviridae	Chlamydiamicrovirus
vOTU_12532	4645	4.62901	0.755939	8.57475	14.413	ssDNA	Microviridae	Chlamydiamicrovirus
vOTU_12533	4645	0	2.5198	1.65173	0.503461	ssDNA	Microviridae	Chlamydiamicrovirus
vOTU_12534	4645	0	1.00792	2.99667	0.0078056	ssDNA	Microviridae	Chlamydiamicrovirus
vOTU_12535	4645	0	37.671	3.08344	0	ssDNA	Microviridae	Chlamydiamicrovirus
vOTU_12536	4645	11.4364	0	0.0247915	1.62356	ssDNA	Microviridae	Chlamydiamicrovirus
vOTU_12539	4645	4.9013	3.7797	6.16688	15.0375	ssDNA	Microviridae	Chlamydiamicrovirus
vOTU_12540	4645	33.4922	0	0.136353	21.0595	ssDNA	Microviridae	Chlamydiamicrovirus
vOTU_12541	4645	37.0321	14.8668	3.84888	6.30692	ssDNA	Microviridae	Chlamydiamicrovirus
vOTU_12546	4644	0	0.252034	4.35494	1.12425	ssDNA	Microviridae	Chlamydiamicrovirus
vOTU_12547	4644	12.8006	19.5326	1.34833	0.34352	ssDNA	Microviridae	Chlamydiamicrovirus
vOTU_12548	4644	0	0	4.62151	0.0468437	ssDNA	Microviridae	Chlamydiamicrovirus
vOTU_12552	4644	0	1.38619	1.27084	1.73322	ssDNA	Microviridae	Chlamydiamicrovirus
vOTU_12553	4644	0	0	0.114685	2.92773	ssDNA	Microviridae	Chlamydiamicrovirus
vOTU_12555	4644	0	1.5122	0.564127	1.94401	ssDNA	Microviridae	Chlamydiamicrovirus
vOTU_12557	4643	53.3927	171.798	14.6271	4.91574	ssDNA	Microviridae	Chlamydiamicrovirus
vOTU_12558	4643	38.6825	133.229	12.7018	4.07628	ssDNA	Microviridae	Chlamydiamicrovirus
vOTU_12559	4643	1.63447	24.8307	1.86016	0.238173	ssDNA	Microviridae	Chlamydiamicrovirus
vOTU_12560	4643	0	4.41154	3.05066	0.0819941	ssDNA	Microviridae	Chlamydiamicrovirus
vOTU_12561	4643	0	0.126044	2.04928	0.593481	ssDNA	Microviridae	Chlamydiamicrovirus
vOTU_12562	4643	61.5651	183.394	14.6209	5.80206	ssDNA	Microviridae	Chlamydiamicrovirus
vOTU_12564	4643	0	0	0	2.4364	ssDNA	Microviridae	Chlamydiamicrovirus
vOTU_12567	4643	0	0	0	2.50277	NA	NA	NA
vOTU_12568	4643	38.4101	33.7798	33.0272	32.4579	NA	NA	NA
vOTU_12570	4642	4.35953	1.26071	7.33061	4.08887	ssDNA	Microviridae	Chlamydiamicrovirus
vOTU_12571	4642	0	5.67321	6.07784	0.675621	ssDNA	Microviridae	Chlamydiamicrovirus
vOTU_12572	4642	1.08988	0.504285	3.83896	7.39668	ssDNA	Microviridae	Chlamydiamicrovirus
vOTU_12573	4642	12.2612	17.65	1.39542	3.61242	dsDNA	Myoviridae	NA
vOTU_12574	4642	4.90447	0	1.63729	10.4858	ssDNA	Microviridae	Chlamydiamicrovirus
vOTU_12575	4642	5.99435	9.95963	6.80656	2.12059	ssDNA	Microviridae	Chlamydiamicrovirus
vOTU_12580	4641	71.4027	229.373	71.0578	29.6126	ssDNA	Microviridae	Chlamydiamicrovirus
vOTU_12583	4641	3.27035	82.4684	10.8432	0.359367	ssDNA	Microviridae	Chlamydiamicrovirus
vOTU_12584	4641	0.545059	32.7856	11.1782	1.10154	ssDNA	Microviridae	Chlamydiamicrovirus
vOTU_12586	4641	16.0792	29.1287	90.8181	45.8896	ssDNA	Microviridae	Chlamydiamicrovirus
vOTU_12587	4641	16.8968	0.630492	0.254332	2.17964	ssDNA	Microviridae	Chlamydiamicrovirus
vOTU_12589	4641	13.6265	49.0523	113.553	34.3547	ssDNA	Microviridae	Chlamydiamicrovirus
vOTU_12590	4641	2.72529	22.4455	115.342	31.9212	ssDNA	Microviridae	Chlamydiamicrovirus
vOTU_12591	4641	2.18023	28.3722	9.79797	0.863262	ssDNA	Microviridae	Chlamydiamicrovirus
vOTU_12592	4641	4.90553	2.77417	5.47433	2.07417	ssDNA	Microviridae	Chlamydiamicrovirus
vOTU_12593	4641	0	1.26098	0.486952	1.61325	ssDNA	Microviridae	Chlamydiamicrovirus
vOTU_12594	4641	3.27035	14.123	35.867	13.0661	NA	NA	NA
vOTU_12595	4641	14.1715	18.5365	43.8164	57.3737	ssDNA	Microviridae	Chlamydiamicrovirus
vOTU_12597	4640	186.178	2.01801	0.642171	37.4291	ssDNA	Microviridae	Chlamydiamicrovirus
vOTU_12598	4640	6.54211	9.08104	1.05788	0.539167	ssDNA	Microviridae	Chlamydiamicrovirus
vOTU_12599	4640	5.45176	6.05403	4.03606	2.01601	ssDNA	Microviridae	Chlamydiamicrovirus
vOTU_126	44643	30.0032	541.413	2.27673	0.190044	dsDNA	Siphoviridae	NA
vOTU_12600	4640	8.45023	1.009	1.45186	0.500097	ssDNA	Microviridae	Chlamydiamicrovirus
vOTU_12601	4640	170.913	1116.59	123.905	28.6227	ssDNA	Microviridae	Chlamydiamicrovirus
vOTU_12602	4640	38.7075	2.77476	0.366068	4.07891	ssDNA	Microviridae	Chlamydiamicrovirus
vOTU_12603	4640	207.985	13.8738	0.611148	19.9374	ssDNA	Microviridae	Chlamydiamicrovirus
vOTU_12604	4640	3.27106	8.07204	0.815898	0.461027	ssDNA	Microviridae	Chlamydiamicrovirus
vOTU_12609	4639	0	4.16304	0.744706	0.883174	ssDNA	Microviridae	Chlamydiamicrovirus
vOTU_12610	4639	0	257.856	32.6088	0.0976962	ssDNA	Microviridae	Chlamydiamicrovirus
vOTU_12611	4639	5.45294	15.6429	1.67559	0	ssDNA	Microviridae	Chlamydiamicrovirus
vOTU_12613	4639	2.99912	4.03689	1.03638	0.519744	ssDNA	Microviridae	NA
vOTU_12614	4639	44.4414	0	0.198588	1.81715	ssDNA	Microviridae	Chlamydiamicrovirus
vOTU_12616	4639	47.1679	11.7322	0.425103	5.68201	ssDNA	Microviridae	Chlamydiamicrovirus
vOTU_12620	4638	0	245.672	59.4373	0.609756	NA	NA	NA
vOTU_12621	4638	3.27247	0	2.77152	0.0703564	ssDNA	Microviridae	Chlamydiamicrovirus
vOTU_12622	4638	7.09035	26.3716	72.5438	2.39994	ssDNA	Microviridae	Chlamydiamicrovirus
vOTU_12623	4638	0.818117	18.1699	15.9526	6.04674	ssDNA	Microviridae	Chlamydiamicrovirus
vOTU_12627	4638	0	0	1.23834	2.29049	ssDNA	Microviridae	Chlamydiamicrovirus
vOTU_12628	4638	7.36305	7.31844	10.8223	9.72091	ssDNA	Microviridae	Chlamydiamicrovirus
vOTU_12630	4637	4.90976	4.03863	1.40624	5.59845	ssDNA	Microviridae	Chlamydiamicrovirus
vOTU_12631	4637	0.545529	8.96071	5.63427	5.3717	ssDNA	Microviridae	Chlamydiamicrovirus
vOTU_12632	4637	0	5.3007	3.69099	0	ssDNA	Microviridae	Chlamydiamicrovirus
vOTU_12633	4637	3.27317	0.504829	8.86272	9.41025	ssDNA	Microviridae	Chlamydiamicrovirus
vOTU_12634	4637	0	2.52414	1.13617	0	ssDNA	Microviridae	Chlamydiamicrovirus
vOTU_12635	4637	0	3.78622	12.8828	0.367496	ssDNA	Microviridae	Chlamydiamicrovirus
vOTU_12638	4637	6.00082	11.3587	0.459433	0.633344	ssDNA	Microviridae	Chlamydiamicrovirus
vOTU_12639	4637	28.3675	7.95106	5.34867	7.80343	ssDNA	Microviridae	Chlamydiamicrovirus
vOTU_12640	4637	11.4561	8.32968	29.0343	30.6546	ssDNA	Microviridae	Chlamydiamicrovirus
vOTU_12641	4637	6.54635	0	0.15211	5.66882	ssDNA	Microviridae	Chlamydiamicrovirus
vOTU_12642	4636	0	60.845	4.29104	0.0742971	ssDNA	Microviridae	Chlamydiamicrovirus
vOTU_12643	4636	0	0	1.87228	2.53392	NA	NA	NA
vOTU_12644	4636	9.82164	2.27222	0.558891	1.9982	ssDNA	Microviridae	Chlamydiamicrovirus
vOTU_12645	4636	39.2866	21.2074	12.7831	16.4744	ssDNA	Microviridae	Chlamydiamicrovirus
vOTU_12646	4636	0	0.252469	3.97434	1.5837	ssDNA	Microviridae	Chlamydiamicrovirus
vOTU_12647	4636	0	0	0.881806	0.00782075	ssDNA	Microviridae	Chlamydiamicrovirus
vOTU_12648	4636	0	1.76728	12.2366	0.00782075	ssDNA	Microviridae	Chlamydiamicrovirus
vOTU_12649	4636	4.36517	2.77716	3.69489	3.64838	ssDNA	Microviridae	Chlamydiamicrovirus
vOTU_12651	4636	0	1.76728	1.39412	0.121222	ssDNA	Microviridae	Chlamydiamicrovirus
vOTU_12652	4636	4.91082	22.091	13.4351	6.66719	ssDNA	Microviridae	Chlamydiamicrovirus
vOTU_12653	4636	75.0264	12.6234	10.4016	28.4363	ssDNA	Microviridae	Chlamydiamicrovirus
vOTU_12654	4636	120.042	0	0.0683089	14.093	ssDNA	Microviridae	Chlamydiamicrovirus
vOTU_12655	4636	6.27494	18.5565	13.1184	6.87053	ssDNA	Microviridae	Chlamydiamicrovirus
vOTU_12656	4636	0	2.27222	3.06148	1.94346	ssDNA	Microviridae	Chlamydiamicrovirus
vOTU_12660	4635	17.1916	88.3832	14.8977	5.5774	ssDNA	Microviridae	Chlamydiamicrovirus
vOTU_12663	4635	12.0068	0.631308	0.133542	1.18901	ssDNA	Microviridae	NA
vOTU_12665	4635	0	0	0.0621124	3.53574	NA	NA	NA
vOTU_12667	4635	2.18306	1.26262	5.65533	2.47971	NA	NA	NA
vOTU_12670	4634	10.6447	6.44074	1.05924	0.809797	ssDNA	Microviridae	Chlamydiamicrovirus
vOTU_12671	4634	1.63765	3.66238	4.3954	2.66412	NA	NA	NA
vOTU_12674	4633	0	2.52632	0.708387	1.18952	ssDNA	Microviridae	Chlamydiamicrovirus
vOTU_12675	4633	0	55.9581	4.70705	0.0391291	ssDNA	Microviridae	Chlamydiamicrovirus
vOTU_12676	4633	0	3.53685	2.411	0.0508678	ssDNA	Microviridae	Chlamydiamicrovirus
vOTU_12677	4633	0	1.51579	1.12161	3.40032	ssDNA	Microviridae	Chlamydiamicrovirus
vOTU_12678	4633	21.294	15.2843	0.677317	1.89385	ssDNA	Microviridae	Chlamydiamicrovirus
vOTU_12682	4632	48.0584	77.8276	3.869	5.59275	ssDNA	Microviridae	Chlamydiamicrovirus
vOTU_12684	4632	1.09224	0	1.90809	12.798	ssDNA	Microviridae	Chlamydiamicrovirus
vOTU_12687	4632	63.3497	0.758061	0.0372916	5.70625	ssDNA	Microviridae	Chlamydiamicrovirus
vOTU_12688	4632	37.136	31.8386	4.83547	8.32455	ssDNA	Microviridae	Chlamydiamicrovirus
vOTU_12689	4632	0	5.05374	3.39664	3.78069	ssDNA	Microviridae	Chlamydiamicrovirus
vOTU_12690	4632	42.0511	54.8331	15.2585	17.1657	ssDNA	Microviridae	Chlamydiamicrovirus
vOTU_12691	4632	0	0	0.0124305	2.12517	ssDNA	Microviridae	Chlamydiamicrovirus
vOTU_12692	4632	0	1.76881	1.28345	0.587063	ssDNA	Microviridae	Chlamydiamicrovirus
vOTU_12694	4632	0	0.758061	2.89942	0.907991	ssDNA	Microviridae	Chlamydiamicrovirus
vOTU_12697	4631	23.215	15.67	0.500437	0.571531	NA	Myoviridae	Bc431virus
vOTU_12698	4631	0	26.0324	2.98086	0.0039146	ssDNA	Microviridae	Chlamydiamicrovirus
vOTU_12699	4631	0	26.1587	2.81612	0	ssDNA	Microviridae	Chlamydiamicrovirus
vOTU_127	44626	152.652	0	0.0229017	1.67327	dsDNA	Siphoviridae	NA
vOTU_12700	4631	6.55483	16.1755	9.34356	19.7961	ssDNA	Microviridae	Chlamydiamicrovirus
vOTU_12702	4631	0	7.3295	3.53725	0.755517	ssDNA	Microviridae	Chlamydiamicrovirus
vOTU_12705	4631	31.1354	0.252741	0.472462	13.0082	ssDNA	Microviridae	Chlamydiamicrovirus
vOTU_12708	4630	0	45.6297	7.54548	0.0195772	ssDNA	Microviridae	Chlamydiamicrovirus
vOTU_12709	4630	81.6799	208.43	28.2575	10.1567	ssDNA	Microviridae	Lambdavirus
vOTU_12710	4630	5.46354	1.51678	1.85295	8.73535	ssDNA	Microviridae	Coccolithovirus
vOTU_12712	4630	7.1026	0.758388	3.85202	7.88962	ssDNA	Microviridae	Chlamydiamicrovirus
vOTU_12713	4630	0	0	1.36795	0.383713	ssDNA	Microviridae	Chlamydiamicrovirus
vOTU_12715	4630	0	4.42393	0.537852	2.13783	ssDNA	Microviridae	Chlamydiamicrovirus
vOTU_12716	4630	1.63906	0	0.279808	3.55522	ssDNA	Microviridae	NA
vOTU_12718	4630	0	0	4.65413	3.27331	ssDNA	Microviridae	Chlamydiamicrovirus
vOTU_12719	4630	3.27812	0.758388	3.66859	9.70638	ssDNA	Microviridae	Chlamydiamicrovirus
vOTU_12720	4630	16.937	2.02237	0.634231	4.76509	ssDNA	Microviridae	Chlamydiamicrovirus
vOTU_12721	4630	0	0	3.02503	3.97418	ssDNA	Microviridae	Chlamydiamicrovirus
vOTU_12722	4630	0	0	0.170994	1.95772	NA	NA	NA
vOTU_12725	4629	32.2418	218.463	694.169	56.4024	ssDNA	Microviridae	Chlamydiamicrovirus
vOTU_12729	4629	2.73236	9.9876	13.8597	9.11321	ssDNA	Microviridae	Chlamydiamicrovirus
vOTU_12730	4629	0	7.58552	5.77772	0	ssDNA	Microviridae	Chlamydiamicrovirus
vOTU_12731	4629	12.5688	11.1254	7.34187	2.77273	ssDNA	Microviridae	Chlamydiamicrovirus
vOTU_12732	4629	9.83649	0	1.5797	18.0933	ssDNA	Microviridae	Chlamydiamicrovirus
vOTU_12733	4629	8.47031	11.6311	41.5075	32.7793	ssDNA	Microviridae	Chlamydiamicrovirus
vOTU_12734	4629	0	0	2.18297	0	ssDNA	Microviridae	Chlamydiamicrovirus
vOTU_12735	4629	13.3886	2.90778	0.845824	2.0913	ssDNA	Microviridae	Chlamydiamicrovirus
vOTU_12736	4629	435.265	330.349	20.3433	45.8167	ssDNA	Microviridae	Chlamydiamicrovirus
vOTU_12738	4629	19.3997	0.884977	0.0777411	1.59393	ssDNA	Microviridae	N4virus
vOTU_12739	4629	0	0.126425	1.62945	2.55342	NA	NA	NA
vOTU_12740	4629	15.3012	16.941	7.33876	3.54816	ssDNA	Microviridae	Chlamydiamicrovirus
vOTU_12741	4629	21.5856	3.03421	0.286087	1.89548	ssDNA	Microviridae	Chlamydiamicrovirus
vOTU_12742	4629	0	0	0.0995086	1.5391	ssDNA	Microviridae	NA
vOTU_12743	4629	51.6416	1.64353	3.75334	12.117	NA	NA	NA
vOTU_12744	4629	3.27883	2.65493	0.640587	2.15788	ssDNA	Microviridae	Chlamydiamicrovirus
vOTU_12745	4629	0.546472	8.34407	6.06381	1.26496	ssDNA	Microviridae	Chlamydiamicrovirus
vOTU_12754	4628	0	3.54067	2.66865	0.524896	ssDNA	Microviridae	Chlamydiamicrovirus
vOTU_12755	4628	141.84	6.9549	1.22235	25.5671	ssDNA	Microviridae	Chlamydiamicrovirus
vOTU_12756	4628	6.55908	1.01162	0.236384	2.24844	ssDNA	Microviridae	Chlamydiamicrovirus
vOTU_12760	4627	90.7535	91.8245	13.2528	11.7735	ssDNA	Microviridae	Chlamydiamicrovirus
vOTU_12761	4627	0	3.03552	14.6372	0.0117539	ssDNA	Microviridae	Chlamydiamicrovirus
vOTU_12763	4627	26.5153	27.0667	9.01565	12.9764	ssDNA	Microviridae	Chlamydiamicrovirus
vOTU_12764	4627	10.6608	1.2648	0.320432	7.22476	ssDNA	Microviridae	Chlamydiamicrovirus
vOTU_12766	4626	2.73413	4.04823	7.55823	4.7026	NA	NA	NA
vOTU_12768	4626	0	9.86757	11.9768	0	ssDNA	Microviridae	Chlamydiamicrovirus
vOTU_12769	4626	0	1.26507	4.51502	1.61064	ssDNA	Microviridae	Chlamydiamicrovirus
vOTU_12770	4626	60.1509	70.9706	12.8792	11.7291	ssDNA	Microviridae	Chlamydiamicrovirus
vOTU_12773	4626	0	6.32537	5.56676	1.28146	ssDNA	Microviridae	Chlamydiamicrovirus
vOTU_12774	4626	21.0528	0	0.233375	6.51701	ssDNA	Microviridae	Chlamydiamicrovirus
vOTU_12775	4626	0.273413	0	0.292496	2.68048	ssDNA	Microviridae	Chlamydiamicrovirus
vOTU_12777	4626	0	0.126507	0.0217816	3.95802	ssDNA	Microviridae	Chlamydiamicrovirus
vOTU_12778	4625	94.8948	116.159	46.2057	28.2452	ssDNA	Microviridae	Chlamydiamicrovirus
vOTU_12779	4625	35.8249	88.7008	4.12384	2.50075	ssDNA	Microviridae	Chlamydiamicrovirus
vOTU_12781	4625	16.9553	26.9519	2.11328	1.37581	ssDNA	Microviridae	Chlamydiamicrovirus
vOTU_12782	4625	0	11.8943	0.849667	0.00391968	ssDNA	Microviridae	Chlamydiamicrovirus
vOTU_12783	4625	0	8.35129	0.672264	0.517397	ssDNA	Microviridae	Chlamydiamicrovirus
vOTU_12784	4625	0	4.55525	2.8758	0.219502	ssDNA	Microviridae	Chlamydiamicrovirus
vOTU_12785	4625	0	0.126535	1.06442	0.00391968	ssDNA	Microviridae	Chlamydiamicrovirus
vOTU_12786	4625	0	0	1.78959	0.391968	ssDNA	Microviridae	Chlamydiamicrovirus
vOTU_12788	4625	62.3516	13.6657	0.582007	6.67129	ssDNA	Microviridae	Chlamydiamicrovirus
vOTU_12789	4625	15.8614	37.5808	2.26889	1.68154	ssDNA	Microviridae	Chlamydiamicrovirus
vOTU_12793	4624	0	3.16405	0.566567	1.43099	ssDNA	Microviridae	Chlamydiamicrovirus
vOTU_12795	4624	0	17.0859	1.1238	0.0470463	ssDNA	Microviridae	Chlamydiamicrovirus
vOTU_12798	4624	0	3.79686	3.87569	0	ssDNA	Microviridae	Chlamydiamicrovirus
vOTU_128	44590	58.6878	2958.02	18.6977	0.44559	dsDNA	Myoviridae	NA
vOTU_12801	4624	2.73531	0	0.28951	18.6735	ssDNA	Microviridae	Chlamydiamicrovirus
vOTU_12803	4623	15.3211	42.6606	2.81477	2.98809	ssDNA	Microviridae	Chlamydiamicrovirus
vOTU_12806	4623	6.01899	15.1907	1.67827	3.02338	ssDNA	Microviridae	Chlamydiamicrovirus
vOTU_12807	4623	4.37745	0	0.339391	5.85461	ssDNA	Microviridae	Chlamydiamicrovirus
vOTU_12808	4622	191.281	512.671	48.9857	34.3037	ssDNA	Microviridae	NA
vOTU_12811	4622	3.01015	1.77264	0.641557	2.14153	ssDNA	Microviridae	Chlamydiamicrovirus
vOTU_12812	4622	4.37839	16.0803	1.58209	0.172578	ssDNA	Microviridae	Chlamydiamicrovirus
vOTU_12815	4622	6.84124	0	1.44817	0.0823666	ssDNA	Microviridae	Chlamydiamicrovirus
vOTU_12816	4622	8.75679	0	0	1.46299	ssDNA	Microviridae	Chlamydiamicrovirus
vOTU_12817	4622	2.7365	22.6644	2.57869	1.6944	ssDNA	Microviridae	Chlamydiamicrovirus
vOTU_12818	4622	4.65204	2.91219	0.420438	1.78069	ssDNA	Microviridae	Chlamydiamicrovirus
vOTU_12819	4622	0	0	0.211776	4.42426	ssDNA	Microviridae	Chlamydiamicrovirus
vOTU_12820	4622	4.37839	3.54527	0.903163	1.69832	ssDNA	Microviridae	Chlamydiamicrovirus
vOTU_12822	4621	64.869	202.504	671.687	326.905	ssDNA	Microviridae	NA
vOTU_12823	4621	5.20047	22.796	5.31424	1.09061	ssDNA	Microviridae	Chlamydiamicrovirus
vOTU_12824	4621	22.4441	34.1939	455.118	197.954	ssDNA	Microviridae	Chlamydiamicrovirus
vOTU_12825	4621	16.9699	3.67268	3.88133	10.71	ssDNA	Microviridae	Chlamydiamicrovirus
vOTU_12826	4621	0	3.92597	1.44226	0.604153	ssDNA	Microviridae	Chlamydiamicrovirus
vOTU_12827	4621	18.8859	0	0.420529	59.0579	NA	NA	NA
vOTU_12828	4621	1.91596	2.78617	4.39531	1.01215	ssDNA	Microviridae	Chlamydiamicrovirus
vOTU_12829	4621	14.7803	37.4867	461.152	200.928	ssDNA	Microviridae	Chlamydiamicrovirus
vOTU_12831	4621	29.0131	0	0.54513	67.822	NA	NA	NA
vOTU_12832	4621	0	9.7516	4.32366	0.733614	ssDNA	Microviridae	Chlamydiamicrovirus
vOTU_12833	4621	1.36854	3.03946	2.95616	1.37307	ssDNA	Microviridae	Chlamydiamicrovirus
vOTU_12837	4620	10.4032	1.01337	1.97847	7.02774	ssDNA	Microviridae	Chlamydiamicrovirus
vOTU_12838	4620	0	0	1.508	0.627827	NA	NA	NA
vOTU_12839	4620	0	10.6404	3.46466	0.565044	ssDNA	Microviridae	Chlamydiamicrovirus
vOTU_12840	4620	0	11.5271	8.31581	5.10894	ssDNA	Microviridae	Chlamydiamicrovirus
vOTU_12842	4620	14.7835	16.3406	5.5958	2.22879	ssDNA	Microviridae	Chlamydiamicrovirus
vOTU_12844	4620	4.10652	26.221	113.007	30.1828	ssDNA	Microviridae	Chlamydiamicrovirus
vOTU_12845	4620	0	8.36033	1.4675	0.176576	ssDNA	Microviridae	Chlamydiamicrovirus
vOTU_12846	4620	2.73768	0.506686	1.01572	1.83247	ssDNA	Microviridae	Chlamydiamicrovirus
vOTU_12847	4620	3.55899	0	3.48647	5.90157	ssDNA	Microviridae	Chlamydiamicrovirus
vOTU_12848	4620	0	1.26672	1.42388	4.79503	NA	Siphoviridae	Pepy6virus
vOTU_12849	4620	4.38029	0	0.199405	9.67638	ssDNA	Microviridae	Chlamydiamicrovirus
vOTU_12850	4620	17.5212	1.01337	0.0373884	3.4609	ssDNA	Microviridae	Chlamydiamicrovirus
vOTU_12851	4620	5.47536	0	0.274182	12.4388	ssDNA	Microviridae	Chlamydiamicrovirus
vOTU_12852	4620	0.273768	0	0.785157	2.97433	ssDNA	Microviridae	Chlamydiamicrovirus
vOTU_12854	4619	119.663	587.25	39.3412	15.8207	ssDNA	Microviridae	Chlamydiamicrovirus
vOTU_12857	4619	2.73827	7.09515	4.54368	1.31087	NA	Siphoviridae	Pepy6virus
vOTU_12858	4619	0	10.516	29.2815	0.537693	ssDNA	Microviridae	Chlamydiamicrovirus
vOTU_12859	4619	0	3.29418	1.70466	0.00784954	ssDNA	Microviridae	Chlamydiamicrovirus
vOTU_12864	4619	108.436	553.421	39.7868	17.2965	ssDNA	Microviridae	Chlamydiamicrovirus
vOTU_12865	4618	0	210.619	178.174	0.369008	ssDNA	Microviridae	Chlamydiamicrovirus
vOTU_12866	4618	2.19109	9.88467	2.76171	0.686983	ssDNA	Microviridae	Chlamydiamicrovirus
vOTU_12868	4618	0	1.77417	1.34033	0.0157025	ssDNA	Microviridae	Chlamydiamicrovirus
vOTU_12869	4618	8.2166	21.6702	1.77049	0.34938	ssDNA	Microviridae	T4virus
vOTU_12871	4618	0	7.60359	1.42449	0.533884	ssDNA	Microviridae	Chlamydiamicrovirus
vOTU_12872	4618	3.28664	8.6174	1.12214	0.361157	ssDNA	Microviridae	Chlamydiamicrovirus
vOTU_12876	4618	35.0575	0	0.0124682	2.31611	ssDNA	Microviridae	Chlamydiamicrovirus
vOTU_12877	4618	122.701	213.154	481.447	231.403	ssDNA	Microviridae	NA
vOTU_12881	4618	12.5988	2.28108	3.02977	3.3407	ssDNA	Microviridae	Chlamydiamicrovirus
vOTU_12882	4618	0.273887	0	0.0997457	16.6603	ssDNA	Microviridae	Chlamydiamicrovirus
vOTU_12884	4617	121.906	76.0524	6.76859	11.8972	ssDNA	Microviridae	Chlamydiamicrovirus
vOTU_12885	4617	1.64368	6.08419	2.1637	1.04051	ssDNA	Microviridae	Chlamydiamicrovirus
vOTU_12886	4617	0	19.3934	1.47469	0.129573	ssDNA	Microviridae	Chlamydiamicrovirus
vOTU_12887	4617	0	2.02806	8.64234	0.00392647	ssDNA	Microviridae	Chlamydiamicrovirus
vOTU_12888	4617	0	0	1.4778	2.82313	ssDNA	Microviridae	Chlamydiamicrovirus
vOTU_12891	4617	0	86.3194	18.4258	0.00392647	ssDNA	Microviridae	Chlamydiamicrovirus
vOTU_12892	4617	10.9578	8.36576	0.498836	1.00125	ssDNA	Microviridae	Chlamydiamicrovirus
vOTU_12893	4617	66.2949	66.6726	6.1731	10.9077	ssDNA	Microviridae	Chlamydiamicrovirus
vOTU_12894	4617	52.0497	35.2376	15.1366	19.6088	ssDNA	Microviridae	Chlamydiamicrovirus
vOTU_12895	4617	25.203	11.6614	9.33448	10.1853	ssDNA	Microviridae	Chlamydiamicrovirus
vOTU_12896	4617	0	0	1.16915	3.34535	ssDNA	Microviridae	Chlamydiamicrovirus
vOTU_12897	4617	0	6.5912	2.07017	0.938426	ssDNA	Microviridae	Chlamydiamicrovirus
vOTU_12898	4616	310.174	299.204	641.468	772.413	ssDNA	Microviridae	Chlamydiamicrovirus
vOTU_12899	4616	466.631	366.652	753.718	1020.11	ssDNA	Microviridae	Chlamydiamicrovirus
vOTU_129	44582	5116.2	4.12184	0.2625	43.3345	dsDNA	Myoviridae	NA
vOTU_12900	4616	2.19204	3.29632	1.43135	0.553752	ssDNA	Microviridae	Chlamydiamicrovirus
vOTU_12901	4616	4.9321	4.057	6.25863	6.23658	NA	NA	NA
vOTU_12903	4616	0	2.0285	4.13188	0	ssDNA	Microviridae	Chlamydiamicrovirus
vOTU_12904	4616	0.548011	1.01425	30.2454	15.1791	ssDNA	Microviridae	Chlamydiamicrovirus
vOTU_12905	4616	389.91	367.539	755.979	1004.36	ssDNA	Microviridae	Chlamydiamicrovirus
vOTU_12907	4616	2.74005	1.01425	3.5581	9.28025	ssDNA	Microviridae	Chlamydiamicrovirus
vOTU_12908	4616	3.83607	1.01425	17.5971	20.3828	ssDNA	Microviridae	Chlamydiamicrovirus
vOTU_12910	4616	0	13.4388	35.9178	1.02503	NA	NA	NA
vOTU_12913	4615	0	0	1.22892	0.164983	ssDNA	Microviridae	Chlamydiamicrovirus
vOTU_12914	4615	0	10.9056	4.35111	0.373176	ssDNA	Microviridae	Chlamydiamicrovirus
vOTU_12915	4615	16.4439	90.7951	6.8339	1.38664	ssDNA	Microviridae	Chlamydiamicrovirus
vOTU_12916	4615	297.086	0.760853	0.283836	41.7682	ssDNA	Microviridae	Chlamydiamicrovirus
vOTU_12917	4614	9.59434	82.3168	4.44565	0.542205	ssDNA	Microviridae	Chlamydiamicrovirus
vOTU_12918	4614	0	2.28305	1.21046	0.192522	ssDNA	Microviridae	Chlamydiamicrovirus
vOTU_12923	4613	0	82.7152	16.0765	0.396917	ssDNA	Microviridae	Chlamydiamicrovirus
vOTU_12925	4613	0.548367	18.2684	1.86914	0.267231	ssDNA	Microviridae	Chlamydiamicrovirus
vOTU_12926	4613	0	0	0.914286	0	ssDNA	Microviridae	Chlamydiamicrovirus
vOTU_12927	4613	0	1.52237	1.93467	0	ssDNA	Microviridae	Chlamydiamicrovirus
vOTU_12928	4613	4.11275	1.26864	13.5458	87.1017	ssDNA	Microviridae	Chlamydiamicrovirus
vOTU_12931	4613	67.7233	75.484	4.77114	8.75576	ssDNA	Microviridae	Chlamydiamicrovirus
vOTU_12933	4613	8.22551	2.28355	1.40107	4.35037	ssDNA	Microviridae	Chlamydiamicrovirus
vOTU_12936	4613	27.9667	0	0.0187226	1.66234	ssDNA	Microviridae	Chlamydiamicrovirus
vOTU_12938	4612	8.50153	14.5925	1.43259	0.742907	ssDNA	Microviridae	Chlamydiamicrovirus
vOTU_12940	4612	38.394	55.0708	4.19165	7.39762	ssDNA	Microviridae	Chlamydiamicrovirus
vOTU_12941	4612	0.548486	2.53783	10.3434	29.2367	ssDNA	Microviridae	Chlamydiamicrovirus
vOTU_12942	4612	43.3304	16.2421	8.87643	20.9626	ssDNA	Microviridae	Chlamydiamicrovirus
vOTU_12943	4612	0	1.77648	33.7236	0	ssDNA	Microviridae	Chlamydiamicrovirus
vOTU_12944	4612	4.93637	13.958	4.65045	6.09262	ssDNA	Microviridae	Chlamydiamicrovirus
vOTU_12947	4612	7.13032	0	0.496256	10.0823	ssDNA	Microviridae	Chlamydiamicrovirus
vOTU_12948	4612	10.4212	1.26891	5.18728	44.4722	ssDNA	Microviridae	Chlamydiamicrovirus
vOTU_12949	4612	7.95305	37.4329	157.001	77.9423	ssDNA	Microviridae	Chlamydiamicrovirus
vOTU_12951	4611	6.58326	23.3531	3.19359	1.82818	ssDNA	Microviridae	Chlamydiamicrovirus
vOTU_12953	4611	0	1.90378	0.0624357	1.91075	ssDNA	Microviridae	Chlamydiamicrovirus
vOTU_12955	4611	7.13186	26.7799	3.35904	1.72989	ssDNA	Microviridae	Chlamydiamicrovirus
vOTU_12956	4611	16.7325	2.79222	0.421441	4.28935	ssDNA	Microviridae	NA
vOTU_12957	4611	4.93744	4.31524	4.13949	5.11498	ssDNA	Microviridae	Chlamydiamicrovirus
vOTU_12958	4611	2.19442	49.3714	50.8976	1.9422	ssDNA	Microviridae	Chlamydiamicrovirus
vOTU_12960	4610	300.152	2.66587	0.471492	44.3696	ssDNA	Microviridae	Chlamydiamicrovirus
vOTU_12961	4610	13.1694	31.4827	1.86411	1.04996	ssDNA	Microviridae	Chlamydiamicrovirus
vOTU_12962	4610	9.60267	2.03114	7.59695	78.8964	ssDNA	Microviridae	Chlamydiamicrovirus
vOTU_12963	4610	13.4437	28.8168	1.68613	0.782554	ssDNA	Microviridae	Chlamydiamicrovirus
vOTU_12964	4610	4.38979	0	2.39493	1.31736	ssDNA	Microviridae	Chlamydiamicrovirus
vOTU_12965	4610	300.426	3.80839	0.390308	48.4318	ssDNA	Microviridae	Chlamydiamicrovirus
vOTU_12966	4610	21.1259	0.761678	4.03734	268.994	ssDNA	Microviridae	Chlamydiamicrovirus
vOTU_12967	4610	2.1949	4.06228	0.409042	3.23639	ssDNA	Microviridae	Chlamydiamicrovirus
vOTU_12969	4609	0	4.19014	1.51785	0	ssDNA	Microviridae	Chlamydiamicrovirus
vOTU_12971	4609	41.1632	7.74541	4.9533	19.6192	ssDNA	Microviridae	Chlamydiamicrovirus
vOTU_12972	4609	51.5912	4.69804	3.8602	32.0799	ssDNA	Microviridae	Chlamydiamicrovirus
vOTU_12973	4609	0	1.14277	0.52781	1.25472	ssDNA	Microviridae	Chlamydiamicrovirus
vOTU_12975	4609	4.39074	3.55527	0.143664	2.11611	ssDNA	Microviridae	Chlamydiamicrovirus
vOTU_12976	4609	6.03727	2.79343	1.63028	3.42196	ssDNA	Microviridae	Chlamydiamicrovirus
vOTU_12981	4608	0	3.30204	9.84002	8.28529	ssDNA	Microviridae	Chlamydiamicrovirus
vOTU_12982	4608	0	2.28603	3.60176	0	ssDNA	Microviridae	Chlamydiamicrovirus
vOTU_12984	4608	10.9792	34.9254	29.3483	13.9898	ssDNA	Microviridae	Chlamydiamicrovirus
vOTU_12985	4608	0	5.46106	0.602897	1.92773	ssDNA	Microviridae	Chlamydiamicrovirus
vOTU_12986	4608	0	0	0.00624763	1.52645	ssDNA	Microviridae	Chlamydiamicrovirus
vOTU_12987	4608	23.0564	9.65211	1.12457	14.2337	ssDNA	Microviridae	Chlamydiamicrovirus
vOTU_12988	4608	1.64689	0.762009	4.68573	0.452426	ssDNA	Microviridae	Chlamydiamicrovirus
vOTU_12991	4607	0	59.7037	7.0926	0	ssDNA	Microviridae	Schizot4virus
vOTU_12992	4607	0	18.6733	3.33384	0.251839	ssDNA	Microviridae	Chlamydiamicrovirus
vOTU_12993	4607	14.8252	12.8299	15.0007	12.1513	ssDNA	Microviridae	Chlamydiamicrovirus
vOTU_12994	4607	1.64724	1.39732	33.3165	15.8659	ssDNA	Microviridae	Chlamydiamicrovirus
vOTU_12996	4607	16.4724	0	0.274956	8.79864	ssDNA	Microviridae	Chlamydiamicrovirus
vOTU_12998	4607	18.3942	11.0515	14.6789	12.3637	ssDNA	Microviridae	Chlamydiamicrovirus
vOTU_13	72980	620.585	7.87461	0.0589746	4.73855	dsDNA	Podoviridae	NA
vOTU_130	44582	5093.68	3.62302	0.242804	43.5695	dsDNA	Myoviridae	NA
vOTU_13000	4606	0	6.09872	0.806295	0.0314868	ssDNA	Microviridae	Chlamydiamicrovirus
vOTU_13001	4606	3.0206	1.39762	1.33132	3.32973	ssDNA	Microviridae	Chlamydiamicrovirus
vOTU_13002	4606	1.6476	7.49634	1.45321	0.55889	ssDNA	Microviridae	Chlamydiamicrovirus
vOTU_13003	4606	12.0824	4.57404	1.76572	1.08629	ssDNA	Microviridae	Chlamydiamicrovirus
vOTU_13005	4606	18.3982	10.1645	0.881299	1.65306	ssDNA	Microviridae	Chlamydiamicrovirus
vOTU_13006	4606	8.78721	0	0.4469	4.29401	ssDNA	Microviridae	Chlamydiamicrovirus
vOTU_13007	4606	5.492	9.14808	1.40008	1.48381	ssDNA	Microviridae	Chlamydiamicrovirus
vOTU_13008	4605	0	0	0.790841	0.149595	ssDNA	Microviridae	Chlamydiamicrovirus
vOTU_13009	4605	25.5434	0	4.63876	72.8604	ssDNA	Microviridae	Chlamydiamicrovirus
vOTU_13011	4605	0	7.11672	4.16051	0	ssDNA	Microviridae	Chlamydiamicrovirus
vOTU_13012	4605	0	48.6733	50.2231	0	ssDNA	Microviridae	Chlamydiamicrovirus
vOTU_13013	4605	10.9864	0	4.00422	17.0459	ssDNA	Microviridae	Chlamydiamicrovirus
vOTU_13014	4605	0	11.6917	1.05341	0.488151	ssDNA	Microviridae	NA
vOTU_13015	4605	1.64796	5.21045	5.94537	4.16109	NA	NA	NA
vOTU_13016	4605	4.94388	4.0667	0.49701	0.968428	ssDNA	Microviridae	Chlamydiamicrovirus
vOTU_13017	4605	49.9881	10.8022	1.52542	5.92473	ssDNA	Microviridae	Chlamydiamicrovirus
vOTU_13018	4605	0	1.52501	1.34099	2.43288	NA	NA	NA
vOTU_13019	4605	0	5.59171	0.415738	0.905441	ssDNA	Microviridae	Chlamydiamicrovirus
vOTU_13021	4605	16.7543	21.3502	66.9057	91.0362	NA	NA	NA
vOTU_13022	4604	160.161	1687.41	199.713	22.6055	ssDNA	Microviridae	Chlamydiamicrovirus
vOTU_13024	4604	148.349	1646.61	201.571	21.3888	ssDNA	Microviridae	Chlamydiamicrovirus
vOTU_13027	4604	0	8.13516	1.29126	0	ssDNA	Microviridae	Chlamydiamicrovirus
vOTU_13028	4604	0	22.6259	4.0426	0	ssDNA	Microviridae	Chlamydiamicrovirus
vOTU_13029	4604	2.19776	6.86404	11.7651	21.0147	ssDNA	Microviridae	Chlamydiamicrovirus
vOTU_13030	4604	0.549439	5.84714	1.05051	1.16552	ssDNA	Microviridae	Chlamydiamicrovirus
vOTU_13031	4604	8.51631	13.9823	3.55174	2.01603	ssDNA	Microviridae	Chlamydiamicrovirus
vOTU_13032	4604	16.4832	0	0.375184	7.30416	ssDNA	Microviridae	Chlamydiamicrovirus
vOTU_13033	4604	3.29663	6.60982	5.06811	1.68527	ssDNA	Microviridae	Chlamydiamicrovirus
vOTU_13035	4604	2.19776	4.57603	1.20371	1.14977	ssDNA	Microviridae	Chlamydiamicrovirus
vOTU_13037	4603	0	16.1467	1.38848	0.0354457	ssDNA	Microviridae	Chlamydiamicrovirus
vOTU_13038	4603	0	2.03423	1.22899	0.240243	NA	NA	NA
vOTU_13039	4603	1.09912	4.06846	1.43852	1.24848	ssDNA	Microviridae	Chlamydiamicrovirus
vOTU_13040	4603	0.549558	0	2.37355	1.83924	ssDNA	Microviridae	Chlamydiamicrovirus
vOTU_13041	4603	0	3.05135	5.13488	0	ssDNA	Microviridae	Chlamydiamicrovirus
vOTU_13042	4603	0	2.79707	2.42359	0.909773	ssDNA	Microviridae	Chlamydiamicrovirus
vOTU_13043	4603	3.84691	3.30563	1.5167	2.24883	ssDNA	Microviridae	Chlamydiamicrovirus
vOTU_13044	4603	0	3.94132	5.6884	11.7365	ssDNA	Microviridae	Chlamydiamicrovirus
vOTU_13045	4603	1.64868	2.28851	1.04762	1.087	ssDNA	Microviridae	Chlamydiamicrovirus
vOTU_13046	4603	42.0412	3.94132	0.178251	1.80773	ssDNA	Microviridae	Chlamydiamicrovirus
vOTU_13047	4603	0	0.762837	1.07576	2.67812	ssDNA	Microviridae	Chlamydiamicrovirus
vOTU_13048	4603	2.19823	3.17849	1.81691	2.72538	ssDNA	Microviridae	Chlamydiamicrovirus
vOTU_13049	4603	35.7213	12.3325	41.9703	126.427	ssDNA	Microviridae	Chlamydiamicrovirus
vOTU_1305	15537	15.7928	24.6338	60.7384	25.0814	ssDNA	Microviridae	Chlamydiamicrovirus
vOTU_13050	4603	0	0	1.10078	0	ssDNA	Microviridae	Chlamydiamicrovirus
vOTU_13052	4602	148.138	226.739	12.0549	13.1138	ssDNA	Microviridae	Chlamydiamicrovirus
vOTU_13053	4602	72.8323	136.323	19.2928	18.7864	ssDNA	Microviridae	Chlamydiamicrovirus
vOTU_13055	4602	2.74839	1.78034	2.34592	3.7817	ssDNA	Microviridae	Chlamydiamicrovirus
vOTU_13056	4602	1.09936	48.4507	9.16472	1.65449	ssDNA	Microviridae	Chlamydiamicrovirus
vOTU_13057	4602	112.684	157.179	22.9243	21.6305	ssDNA	Microviridae	Chlamydiamicrovirus
vOTU_13058	4602	0	8.26586	0.928983	0.0551497	ssDNA	Microviridae	Chlamydiamicrovirus
vOTU_13060	4602	1.64903	10.1734	1.82982	0.342716	ssDNA	Microviridae	Chlamydiamicrovirus
vOTU_13061	4602	0	0	3.43442	1.22511	ssDNA	Microviridae	Chlamydiamicrovirus
vOTU_13062	4602	59.64	50.231	36.3617	59.4475	ssDNA	Microviridae	Chlamydiamicrovirus
[truncated: 22,830 more rows]
