# Supplementary material for: Viral Diversity in Benthic Abyssal Ecosystems: Ecological and Methodological Considerations
Source: Viruses. 2023 Nov 21;15(12):2282. doi: 10.3390/v15122282 (PMC10747316; doi:10.3390/v15122282)
Supplement: Supplementary file 1 [file viruses-15-02282-s001.zip › Table S2.xlsx]

## Sheet: Foglio1
vOTU ID	Contig Size (bp)	Abundance (CPM)					Taxonomic classification (vpf-tools)				Taxonomic classification (CAT/BAT)
		39NA	57NA	57A	39A		Baltimore	Family	Genus		No. Of ORFs used	superkingdom	phylum	class	order	family	genus	species
vOTU_12415	4654	780.246	1813.51	5086.63	2668.29		ssDNA	Microviridae	Chlamydiamicrovirus		based on 7/9 ORFs	no support	no support	no support	no support	no support	no support	no support
vOTU_15314	4468	9877.57	55.6669	201.659	12354.5		NA	NA	NA		based on 3/4 ORFs	Viruses: 1.00	no support	no support	no support	no support	no support	no support
vOTU_15371	4465	1081.25	2229.75	6499.36	3353.74		ssDNA	Microviridae	Chlamydiamicrovirus		based on 6/7 ORFs	no support	no support	no support	no support	no support	no support	no support
vOTU_15930	4437	7.41155	2766.52	5719.24	14.6066		ssDNA	Microviridae	Chlamydiamicrovirus		based on 6/6 ORFs	Viruses: 0.77	no support	no support	no support	no support	no support	no support
vOTU_15944	4437	9.1219	2582.26	5755.1	14.3492		ssDNA	Microviridae	Chlamydiamicrovirus		based on 6/6 ORFs	Viruses: 0.92	no support	no support	no support	no support	no support	no support
vOTU_15955	4437	8.55178	2817.56	5823.99	15.2562		ssDNA	Microviridae	Chlamydiamicrovirus		based on 5/5 ORFs	Viruses: 1.00	no support	no support	no support	no support	no support	no support
vOTU_17273	4380	1012.14	2228.52	6278.16	3263.66		ssDNA	Microviridae	Chlamydiamicrovirus		based on 6/7 ORFs	Viruses: 0.81	no support	no support	no support	no support	no support	no support
vOTU_17300	4380	884.5	2021.02	5626.45	2961.53		ssDNA	Microviridae	Chlamydiamicrovirus		based on 5/7 ORFs	no support	no support	no support	no support	no support	no support	no support
vOTU_19471	4282	1772.86	1187.53	392.542	854.825		ssDNA	Microviridae	Chlamydiamicrovirus		based on 6/6 ORFs	no support	no support	no support	no support	no support	no support	no support
vOTU_19474	4282	1780.54	1263.25	397.517	865.642		ssDNA	Microviridae	Chlamydiamicrovirus		based on 6/6 ORFs	no support	no support	no support	no support	no support	no support	no support
vOTU_21011	4191	1691.24	1827.44	458.86	637.491		NA	NA	NA		based on 4/7 ORFs	Viruses: 1.00	no support	no support	no support	no support	no support	no support
vOTU_23973	3938	716.554	1098.82	1907.55	1506.09		ssDNA	Microviridae	Chlamydiamicrovirus		based on 5/6 ORFs	Viruses: 1.00	Phixviricota: 1.00	Malgrandaviricetes: 1.00	Petitvirales: 1.00	Microviridae: 1.00	no support	no support
vOTU_24285	3912	621.088	1006.94	2473.63	2659.5		NA	NA	NA		based on 2/4 ORFs	Viruses: 1.00	Cressdnaviricota: 0.71	Arfiviricetes: 0.71	Cirlivirales: 0.71	Circoviridae: 0.71	NA	Circoviridae sp.: 0.71
vOTU_24679	3876	686.247	929.019	2433.22	2639.76		NA	NA	NA		based on 2/3 ORFs	Viruses: 1.00	Cressdnaviricota: 0.72	Arfiviricetes: 0.72	Cirlivirales: 0.72	Circoviridae: 0.72	NA	Circoviridae sp.: 0.72
vOTU_25198	3839	2936.83	2122.14	5309.83	10253.8		NA	NA	NA		based on 3/4 ORFs	Viruses: 1.00	no support	no support	no support	no support	no support	no support
vOTU_26973	3704	4675.76	8099.9	5965.9	3322.69		NA	NA	NA		based on 5/5 ORFs	Viruses: 1.00	no support	no support	no support	no support	no support	no support
vOTU_27	58419	2815.49	2051	0.748815	1.72382		dsDNA	Podoviridae	Bpp1virus		based on 44/81 ORFs	Bacteria: 0.90	Proteobacteria: 0.88	Acidithiobacillia: 0.57	Acidithiobacillales: 0.57	no support	no support	no support
vOTU_27481	3666	749.018	1894.23	4286.77	2118.16		NA	NA	NA		based on 2/4 ORFs	Viruses: 1.00	no support	no support	no support	no support	no support	no support
vOTU_27816	3642	4619.92	3843.48	0.403142	1.86163		NA	NA	NA		based on 1/5 ORFs	Viruses: 1.00	NA	NA	NA	NA	NA	uncultured virus: 1.00
vOTU_30565	3477	13750.7	5602.79	318.506	941.467		NA	NA	NA		based on 5/5 ORFs	Viruses: 1.00	Cressdnaviricota: 1.00	Arfiviricetes: 1.00	Cirlivirales: 1.00	Circoviridae: 1.00	NA	Circoviridae sp.: 1.00
vOTU_30587	3476	11748.6	299.178	1226.7	17830.4		NA	NA	NA		based on 3/5 ORFs	Viruses: 1.00	no support	no support	no support	no support	no support	no support
vOTU_31916	3407	1667.23	1924.52	336.246	391.431		NA	NA	NA		based on 4/4 ORFs	Viruses: 1.00	Cressdnaviricota: 1.00	Arfiviricetes: 1.00	Cirlivirales: 1.00	Circoviridae: 1.00	NA	Circoviridae sp.: 1.00
vOTU_3193	8801	5005.06	2185.29	92.5055	322.638		NA	NA	NA		based on 11/11 ORFs	Viruses: 1.00	Cressdnaviricota: 1.00	Arfiviricetes: 1.00	Cirlivirales: 1.00	Circoviridae: 1.00	NA	Circoviridae sp.: 1.00
vOTU_335	37277	7649.93	4835.45	1.74115	5.34124		dsDNA	Podoviridae	Vp5virus		based on 28/58 ORFs	no support	no support	no support	no support	no support	no support	no support
vOTU_336	37260	7778.4	4926.24	1.83428	5.46482		dsDNA	Podoviridae	Vp5virus		based on 29/58 ORFs	no support	no support	no support	no support	no support	no support	no support
vOTU_34419	3292	9267.45	11767.7	12455.8	10556.1		NA	NA	NA		based on 4/4 ORFs	Viruses: 1.00	NA	NA	NA	NA	NA	McMurdo Ice Shelf pond-associated circular DNA virus-8: 0.66
vOTU_3483	8354	454.962	452.192	2147.26	2437		ssDNA	Microviridae	Chlamydiamicrovirus		based on 12/12 ORFs	Viruses: 0.92	Phixviricota: 0.92	Malgrandaviricetes: 0.92	Petitvirales: 0.92	Microviridae: 0.92	no support	no support
vOTU_37901	3154	733.06	914.573	1145.9	1200.83		NA	NA	NA		based on 1/3 ORFs	Viruses: 1.00	NA	NA	NA	NA	NA	Circular genetic element sp.: 1.00
vOTU_3800	7920	670.892	929.411	1538.81	1071.98		ssDNA	Microviridae	Chlamydiamicrovirus		based on 11/14 ORFs	Viruses: 1.00	Phixviricota*: 0.80	Malgrandaviricetes*: 0.80	Petitvirales*: 0.80	Microviridae*: 0.80	no support	no support
vOTU_38266	3139	6785.4	5870.31	6645.91	10775.9		NA	NA	NA		based on 4/4 ORFs	Viruses: 1.00	Cressdnaviricota: 0.77	Arfiviricetes: 0.77	Cirlivirales: 0.77	Circoviridae: 0.77	NA	Circoviridae sp.: 0.77
vOTU_39028	3110	784.913	611.379	1242.02	2186.11		NA	NA	NA		based on 2/4 ORFs	Viruses: 1.00	Cressdnaviricota: 0.56	no support	no support	no support	no support	no support
vOTU_39760	3084	179.222	1741.82	3823.79	575.145		NA	NA	NA		based on 1/2 ORFs	no support	no support	no support	no support	no support	no support	no support
vOTU_41225	3029	908.207	1006.22	6425.2	9131.38		NA	NA	NA		based on 1/3 ORFs	Viruses: 1.00	NA	NA	NA	NA	NA	McMurdo Ice Shelf pond-associated circular DNA virus-8: 1.00
vOTU_42554	2981	1215.17	713.811	1438.29	2221.83		NA	NA	NA		based on 2/2 ORFs	Viruses: 1.00	no support	no support	no support	no support	no support	no support
vOTU_42979	2965	321.214	2942.5	6623.32	1105.02		NA	NA	NA		based on 2/3 ORFs	Viruses: 0.54	no support	no support	no support	no support	no support	no support
vOTU_42986	2964	386.185	3000.35	6345.04	1119.11		NA	NA	NA		based on 1/2 ORFs	no support	no support	no support	no support	no support	no support	no support
vOTU_43316	2952	4127.77	3251.44	254.177	487.081		NA	NA	NA		based on 2/5 ORFs	Viruses: 1.00	Cressdnaviricota: 1.00	Arfiviricetes: 1.00	Cirlivirales: 1.00	Circoviridae: 1.00	NA	Circoviridae sp.: 1.00
vOTU_43831	2934	622.058	614.344	3190.51	4176.24		NA	NA	NA		based on 4/4 ORFs	Viruses: 1.00	Cressdnaviricota: 1.00	Arfiviricetes: 0.68	Cirlivirales: 0.68	Circoviridae: 0.68	NA	Circoviridae sp.: 0.68
vOTU_44320	2918	6952.55	6657.26	9559.05	11201.7		NA	NA	T4virus		based on 2/3 ORFs	Viruses: 1.00	Cressdnaviricota: 0.60	NA	NA	NA	NA	CRESS virus sp. ctczB4: 0.60
vOTU_45450	2882	3968.66	3766.18	6136.1	7775.85		NA	NA	NA		based on 2/3 ORFs	Viruses: 1.00	no support	no support	no support	no support	no support	no support
vOTU_45706	2874	288.257	3053.18	6670.28	1118.61		NA	NA	NA		based on 1/2 ORFs	no support	no support	no support	no support	no support	no support	no support
vOTU_46332	2854	966.555	550.979	1342.19	2013.17		NA	NA	NA		based on 2/3 ORFs	Viruses: 1.00	no support	no support	no support	no support	no support	no support
vOTU_48482	2786	1739.23	2168.01	314.929	434.433		NA	NA	NA		based on 2/3 ORFs	Viruses: 1.00	Cressdnaviricota: 0.53	no support	no support	no support	no support	no support
vOTU_50680	2721	853.432	588.019	1718.59	3037.77		NA	NA	NA		based on 1/4 ORFs	no support	no support	no support	no support	no support	no support	no support
vOTU_51533	2695	3585.11	1794.1	571.792	1225.16		NA	NA	NA		based on 1/2 ORFs	Viruses: 1.00	Cressdnaviricota: 1.00	Repensiviricetes: 1.00	Geplafuvirales: 1.00	Geminiviridae: 1.00	Begomovirus: 1.00	no support
vOTU_51558	2695	4032.37	1806.92	628.542	1389.64		NA	NA	NA		based on 2/3 ORFs	Viruses: 1.00	Cressdnaviricota: 1.00	Repensiviricetes: 1.00	Geplafuvirales: 1.00	Geminiviridae: 1.00	Mastrevirus: 0.60	Insect-associated mastrevirus 1: 0.60
vOTU_51858	2686	145.034	331.394	3787.71	2661.19		NA	NA	NA		based on 3/3 ORFs	Viruses: 1.00	Cressdnaviricota: 0.86	Arfiviricetes: 0.86	Cirlivirales: 0.86	Circoviridae: 0.86	NA	Avon-Heathcote Estuary associated circular virus 5: 0.58
vOTU_52199	2677	2721.44	4068.36	6135	6211.73		NA	NA	NA		based on 2/3 ORFs	Viruses: 1.00	no support	no support	no support	no support	no support	no support
vOTU_54099	2625	254.407	338.203	3369.37	5970.07		NA	NA	NA		based on 3/3 ORFs	Viruses: 1.00	Cressdnaviricota: 1.00	Arfiviricetes: 1.00	Cirlivirales: 1.00	Circoviridae: 1.00	NA	Avon-Heathcote Estuary associated circular virus 5: 0.58
vOTU_54576	2612	79.8979	14498.2	29932.8	197.637		NA	NA	NA		based on 1/3 ORFs	Viruses: 1.00	Cressdnaviricota: 1.00	Arfiviricetes: 1.00	Cirlivirales: 1.00	Circoviridae*: 1.00	no support	no support
vOTU_55223	2594	1551.02	120.474	987.53	14334.9		NA	NA	NA		based on 2/4 ORFs	Viruses: 0.56	no support	no support	no support	no support	no support	no support
vOTU_55247	2593	921.901	1724.07	2377.08	1671.42		ssDNA	Microviridae	Chlamydiamicrovirus		based on 4/5 ORFs	Viruses: 0.92	Phixviricota: 0.92	Malgrandaviricetes: 0.92	Petitvirales: 0.92	Microviridae: 0.92	no support	no support
vOTU_55949	2576	4.90997	2002.84	2758.8	6.98116		NA	NA	NA		based on 3/3 ORFs	Viruses: 0.58	Cressdnaviricota: 0.58	no support	no support	no support	no support	no support
vOTU_56354	2566	1868.62	1410.37	1675.77	2125.66		NA	Siphoviridae	Spbetavirus		based on 5/5 ORFs	Viruses: 0.77	no support	no support	no support	no support	no support	no support
vOTU_57387	2542	1076.23	5855.91	5892.72	1482.19		NA	NA	NA		based on 3/4 ORFs	Viruses: 1.00	Cressdnaviricota: 1.00	NA	NA	NA	NA	CRESS virus sp.: 0.62
vOTU_57399	2542	470.696	14313.6	13447.7	741.785		NA	Myoviridae	Cr3virus		based on 2/4 ORFs	Viruses: 1.00	Cressdnaviricota: 1.00	NA	NA	NA	NA	CRESS virus sp.: 0.62
vOTU_57401	2542	941.889	5261.71	5334.86	1413.26		NA	NA	NA		based on 3/4 ORFs	Viruses: 1.00	no support	no support	no support	no support	no support	no support
vOTU_58320	2521	50.1709	8640.68	20309.4	134.623		NA	NA	NA		based on 2/3 ORFs	Viruses: 1.00	Cressdnaviricota: 1.00	Arfiviricetes: 1.00	Cirlivirales: 1.00	Circoviridae*: 1.00	no support	no support
vOTU_58643	2514	831.634	1508.68	2172.17	1304.95		ssDNA	Microviridae	Chlamydiamicrovirus		based on 3/5 ORFs	Viruses: 0.91	Phixviricota: 0.91	Malgrandaviricetes: 0.91	Petitvirales: 0.91	Microviridae: 0.91	no support	no support
vOTU_60208	2479	941.336	816.338	1584.5	2810.95		NA	NA	NA		based on 2/2 ORFs	Viruses: 1.00	no support	no support	no support	no support	no support	no support
vOTU_61796	2442	51696.6	60643.2	22330.9	23821.5		NA	NA	NA		based on 3/3 ORFs	Viruses: 1.00	Cressdnaviricota: 1.00	Arfiviricetes: 1.00	Cirlivirales: 1.00	Circoviridae: 1.00	NA	Circoviridae sp.: 1.00
vOTU_63393	2409	31.5021	7249.33	18490.1	83.6063		NA	NA	NA		based on 2/3 ORFs	Viruses: 1.00	NA	NA	NA	NA	NA	uncultured marine virus: 0.50
vOTU_64314	2390	3644.66	4810.34	12402.4	10546.6		NA	NA	NA		based on 2/2 ORFs	Viruses: 1.00	Cressdnaviricota: 0.54	NA	NA	NA	NA	CRESS virus sp. ctczB4: 0.54
vOTU_65060	2374	821.54	531.483	2138.2	4906.81		NA	NA	NA		based on 1/3 ORFs	Viruses: 1.00	NA	NA	NA	NA	NA	McMurdo Ice Shelf pond-associated circular DNA virus-8: 1.00
vOTU_65061	2374	848.711	618.749	2110.96	4874.27		NA	NA	NA		based on 1/2 ORFs	Viruses: 1.00	NA	NA	NA	NA	NA	McMurdo Ice Shelf pond-associated circular DNA virus-8: 1.00
vOTU_65074	2374	851.375	533.948	2133.47	4917.32		NA	NA	NA		based on 2/3 ORFs	Viruses: 1.00	NA	NA	NA	NA	NA	McMurdo Ice Shelf pond-associated circular DNA virus-8: 0.70
vOTU_65089	2374	866.825	546.274	2094.57	4801.24		NA	NA	NA		based on 1/2 ORFs	Viruses: 1.00	NA	NA	NA	NA	NA	McMurdo Ice Shelf pond-associated circular DNA virus-8: 1.00
vOTU_65465	2367	765.191	1660.23	1143.36	876.678		NA	NA	NA		based on 3/3 ORFs	Viruses: 1.00	Cressdnaviricota: 0.75	NA	NA	NA	NA	CRESS virus sp.: 0.75
vOTU_66097	2354	5856.05	6081.2	962.918	1359.54		NA	NA	NA		based on 3/3 ORFs	Viruses: 1.00	no support	no support	no support	no support	no support	no support
vOTU_66872	2339	21608.3	8794.86	368.51	1309.87		NA	NA	NA		based on 3/3 ORFs	Viruses: 1.00	Cressdnaviricota: 1.00	Arfiviricetes: 1.00	Cirlivirales: 1.00	Circoviridae: 1.00	NA	Circoviridae sp.: 1.00
vOTU_67047	2336	5050.03	6598.29	1178.3	1259.28		NA	NA	NA		based on 3/4 ORFs	Viruses: 1.00	Cressdnaviricota: 1.00	Arfiviricetes: 1.00	Cirlivirales: 1.00	Circoviridae: 1.00	NA	Circoviridae sp.: 1.00
vOTU_67225	2332	274.982	516.211	5068.34	4508.8		NA	NA	NA		based on 2/2 ORFs	Viruses: 1.00	Cressdnaviricota: 1.00	Arfiviricetes: 1.00	Cirlivirales: 1.00	Circoviridae: 1.00	NA	Avon-Heathcote Estuary associated circular virus 5: 0.68
vOTU_67277	2331	991.879	771.51	3032.88	4107.63		NA	NA	NA		based on 3/3 ORFs	Viruses: 1.00	Cressdnaviricota: 0.78	no support	no support	no support	no support	no support
vOTU_67594	2326	941.809	919.6	1111.84	1133.54		NA	NA	NA		based on 1/3 ORFs	Viruses: 1.00	NA	NA	NA	NA	NA	Circular genetic element sp.: 1.00
vOTU_68841	2305	287.531	292.231	2431.62	3711.79		NA	NA	NA		based on 2/2 ORFs	Viruses: 1.00	Cressdnaviricota: 1.00	Arfiviricetes: 1.00	Cirlivirales: 1.00	Circoviridae: 1.00	NA	Avon-Heathcote Estuary associated circular virus 5: 0.68
vOTU_69670	2291	4128.43	6718.7	5304.26	3755.45		NA	NA	NA		based on 3/3 ORFs	Viruses: 1.00	NA	NA	NA	NA	NA	McMurdo Ice Shelf pond-associated circular DNA virus-8: 0.80
vOTU_73354	2230	2245.46	3138.95	759.509	1204.64		NA	NA	NA		no hits to database
vOTU_73877	2221	19046.7	14233.5	5390.57	9510.72		NA	NA	NA		based on 4/4 ORFs	Viruses: 1.00	Cressdnaviricota: 1.00	Arfiviricetes: 1.00	Cirlivirales: 1.00	Circoviridae: 1.00	NA	Circoviridae sp.: 1.00
vOTU_75485	2193	14047.9	2399.07	380.12	3734.38		NA	NA	NA		based on 2/3 ORFs	Viruses: 1.00	no support	no support	no support	no support	no support	no support
vOTU_75687	2190	1896.06	2943.75	3391.24	2377.08		NA	NA	NA		based on 3/3 ORFs	Viruses: 1.00	Cressdnaviricota: 0.75	Arfiviricetes: 0.75	Cirlivirales: 0.75	Circoviridae: 0.75	NA	Avon-Heathcote Estuary associated circular virus 5: 0.75
vOTU_76430	2176	2146.57	1939.36	839.977	1157.26		NA	NA	NA		based on 3/3 ORFs	Viruses: 1.00	Cressdnaviricota: 1.00	Arfiviricetes: 1.00	Cirlivirales: 1.00	Circoviridae: 1.00	NA	Circoviridae sp.: 1.00
vOTU_7661	5415	3540.76	2789.83	6072.8	10856.2		NA	NA	NA		based on 4/6 ORFs	Viruses: 1.00	no support	no support	no support	no support	no support	no support
vOTU_77019	2166	15531	11139	4085.03	7031.92		NA	NA	NA		based on 3/3 ORFs	Viruses: 1.00	Cressdnaviricota: 1.00	Arfiviricetes: 1.00	Cirlivirales: 1.00	Circoviridae: 1.00	NA	Circoviridae sp.: 1.00
vOTU_80089	2116	5921.77	1871	3695.51	18836.3		NA	NA	NA		based on 2/3 ORFs	Viruses: 1.00	Cressdnaviricota: 0.76	NA	NA	NA	NA	CRESS virus sp.: 0.76
vOTU_81091	2100	6178.89	4490.33	464.958	998.095		NA	NA	NA		based on 3/3 ORFs	Viruses: 1.00	Cressdnaviricota: 1.00	Arfiviricetes: 0.85	Cirlivirales: 0.85	Circoviridae: 0.85	NA	Circoviridae sp.: 0.85
vOTU_81793	2089	10295.9	9509.52	0.833767	3.2456		NA	NA	NA		based on 1/3 ORFs	Viruses: 1.00	NA	NA	NA	NA	NA	uncultured virus: 1.00
vOTU_81848	2089	41.1714	5506.53	15976.2	78.8317		NA	NA	NA		based on 1/2 ORFs	Viruses: 1.00	Cressdnaviricota: 1.00	Arfiviricetes: 1.00	Cirlivirales: 1.00	Circoviridae*: 1.00	no support	no support
vOTU_85032	2042	1952.34	2533.77	1455.58	1315.21		NA	NA	NA		based on 2/2 ORFs	Viruses: 1.00	Cressdnaviricota: 0.55	Arfiviricetes: 0.55	Cirlivirales: 0.55	Circoviridae: 0.55	NA	Circoviridae sp.: 0.55
vOTU_9052	5079	8007.22	7652.84	15298.7	17527.8		NA	NA	T4virus		based on 3/5 ORFs	Viruses: 1.00	Cressdnaviricota: 0.72	NA	NA	NA	NA	CRESS virus sp. ctczB4: 0.72
vOTU_9231	5041	449.119	820.31	2984.47	2579.89		NA	NA	NA		based on 3/4 ORFs	Viruses: 1.00	no support	no support	no support	no support	no support	no support
vOTU_997	18877	6780.47	5252.62	0.138783	0.296748		dsDNA	Podoviridae	Vp5virus		based on 7/13 ORFs	Bacteria: 0.90	no support	no support	no support	no support	no support	no support
